# Supplementary material for: Slow magnetic relaxation in a europium(II) complex
Source: Nat Commun. 2024 Apr 8;15:3010. doi: 10.1038/s41467-024-46196-w (PMC11001981; doi:10.1038/s41467-024-46196-w)
Supplement: Supplementary file 3 — Source Data [file 41467_2024_46196_MOESM3_ESM.zip]

Archive with 4 entries (4 files):
- Source_Data_Figure_2.xlsx
- __MACOSX/._Source_Data_Figure_2.xlsx
- Source_Data_Figure_3.xlsx
- __MACOSX/._Source_Data_Figure_3.xlsx
