# Supplementary material for: Slow magnetic relaxation in a europium(II) complex
Source: Nat Commun. 2024 Apr 8;15:3010. doi: 10.1038/s41467-024-46196-w (PMC11001981; doi:10.1038/s41467-024-46196-w)
Supplement: Supplementary file 3 — Source Data [file 41467_2024_46196_MOESM3_ESM.zip › Source_Data_Figure_2.xlsx]

## Sheet: Figure 2 Source Data
4.5K_128GHz_data	H(kOe)	dI/dH	4.5K_128GHz_sim	H(kOe)	dI/dH	50K_128GHz_data	H(kOe)	dI/dH	50K_128GHz_sim	H(kOe)	dI/dH	4.5K_256GHz_data	H(kOe)	dI/dH	4.5K_256GHz_sim	H(kOe)	dI/dH	50K_256GHz_data	H(kOe)	dI/dH	50K_256GHz_sim	H(kOe)	dI/dH
	0.07516	0.10561		0.07516	8.6394e-15		13.568	-0.35186		13.568	9.7161e-15		0.09409	0.0099312		0.09409	-1.1763e-15		13.718	-0.1789		13.718	2.03e-15
	0.08016	0.10561		0.08016	1.0642e-14		13.573	-0.063336		13.573	7.2061e-15		0.09909	0.008276		0.09909	-2.1527e-15		13.723	-0.17359		13.723	-1.6413e-15
	0.08516	0.10561		0.08516	9.3544e-15		13.578	0.063336		13.578	1.005e-14		0.10409	0.0004138		0.10409	-1.2564e-15		13.728	-0.13816		13.728	7.3424e-16
	0.09016	0.10561		0.09016	8.9164e-15		13.583	0.23223		13.583	2.2519e-15		0.10909	0.004138		0.10909	-3.3029e-15		13.733	-0.13816		13.733	4.9238e-15
	0.09516	0.079207		0.09516	9.7629e-15		13.588	0.24631		13.588	-7.2871e-16		0.11409	0.010345		0.11409	2.661e-16		13.738	-0.13816		13.738	5.1829e-16
	0.10016	0.070406		0.10016	8.2248e-15		13.593	0.21112		13.593	6.275e-15		0.11909	0.021931		0.11909	-1.4355e-15		13.743	-0.13816		13.743	-1.5117e-15
	0.10516	0.088008		0.10516	4.7687e-15		13.598	0.07741		13.598	1.506e-14		0.12409	0.029794		0.12409	-1.8647e-15		13.748	-0.13816		13.748	-2.0732e-15
	0.11016	0.10561		0.11016	1.0032e-14		13.603	-0.028149		13.603	5.7082e-15		0.12909	0.029794		0.12909	-2.9636e-15		13.753	-0.13816		13.753	-1.9004e-15
	0.11516	0.10561		0.11516	8.6893e-15		13.608	0		13.608	4.0484e-15		0.13409	0.030207		0.13409	-1.0837e-15		13.758	-0.13816		13.758	2.1164e-15
	0.12016	0.10561		0.12016	7.3894e-15		13.613	0.11963		13.613	9.0683e-15		0.13909	0.030621		0.13909	-2.0079e-15		13.763	-0.13816		13.763	-8.2063e-16
	0.12516	0.11148		0.12516	8.6096e-15		13.618	0.07741		13.618	1.3764e-14		0.14409	0.028966		0.14409	-1.6816e-15		13.768	-0.13816		13.768	6.4786e-16
	0.13016	0.13935		0.13016	3.8556e-15		13.623	0		13.623	6.0726e-15		0.14909	0.021104		0.14909	-9.2746e-16		13.773	-0.13816		13.773	-4.5782e-15
	0.13516	0.13935		0.13516	6.4105e-15		13.628	-0.11963		13.628	7.2061e-15		0.15409	0.018621		0.15409	-9.7665e-16		13.778	-0.13816		13.778	-1.123e-15
	0.14016	0.13935		0.14016	8.4597e-15		13.633	-0.3026		13.633	1.1983e-14		0.15909	0.011586		0.15909	-1.8053e-16		13.783	-0.13816		13.783	3.2393e-15
	0.14516	0.13935		0.14516	7.1314e-15		13.638	-0.50669		13.638	7.449e-15		0.16409	0.011173		0.16409	-5.4361e-16		13.788	-0.13816		13.788	-9.502e-16
	0.15016	0.13935		0.15016	5.2221e-15		13.643	-0.57706		13.643	3.2387e-15		0.16909	0.019035		0.16909	-5.6882e-16		13.793	-0.13816		13.793	5.7876e-15
	0.15516	0.13935		0.15516	5.1613e-15		13.648	-0.80929		13.648	2.591e-15		0.17409	0.018207		0.17409	-1.6191e-15		13.798	-0.13993		13.798	-2.03e-15
	0.16016	0.14668		0.16016	5.9628e-15		13.653	-0.83744		13.653	1.4088e-14		0.17909	0.010345		0.17909	3.2413e-16		13.803	-0.14171		13.803	8.2063e-16
	0.16516	0.17455		0.16516	2.0143e-15		13.658	-0.61224		13.658	1.3279e-14		0.18409	0.0099312		0.18409	3.1845e-16		13.808	-0.1665		13.808	-3.8872e-16
	0.17016	0.17455		0.17016	4.4509e-15		13.663	-0.50669		13.663	6.1535e-15		0.18909	0.0070346		0.18909	7.5415e-16		13.813	-0.18422		13.813	-3.0666e-15
	0.17516	0.17455		0.17516	2.3434e-15		13.668	-0.36594		13.668	9.7161e-15		0.19409	0.0004138		0.19409	-1.1924e-15		13.818	-0.18422		13.818	1.5117e-15
	0.18016	0.17455		0.18016	2.6274e-15		13.673	-0.22519		13.673	4.2103e-15		0.19909	0.0004138		0.19909	-2.1296e-16		13.823	-0.18422		13.823	1.814e-15
	0.18516	0.16721		0.18516	4.2702e-15		13.678	-0.1689		13.678	6.6393e-15		0.20409	0.0008276		0.20409	3.7531e-16		13.828	-0.18245		13.828	-1.9004e-15
	0.19016	0.13935		0.19016	1.8181e-16		13.683	-0.07741		13.683	5.1819e-15		0.20909	0.0008276		0.20909	3.3472e-16		13.833	-0.18245		13.833	6.0467e-16
	0.19516	0.13935		0.19516	3.8989e-15		13.688	0.07741		13.688	3.8864e-15		0.21409	0		0.21409	6.2414e-16		13.838	-0.18067		13.838	-2.3755e-15
	0.20016	0.13935		0.20016	1.6479e-15		13.693	-0.056298		13.693	5.1819e-15		0.21909	-0.0086898		0.21909	2.0809e-16		13.843	-0.1789		13.843	-1.2957e-16
	0.20516	0.13935		0.20516	-2.2611e-15		13.698	-0.42928		13.698	9.7161e-15		0.22409	-0.0028966		0.22409	4.5869e-16		13.848	-0.1789		13.848	4.6646e-15
	0.21016	0.13348		0.21016	2.102e-15		13.703	-0.50669		13.703	5.1819e-15		0.22909	0.0008276		0.22909	1.5171e-15		13.853	-0.16828		13.853	4.8806e-15
	0.21516	0.10561		0.21516	-2.0131e-15		13.708	-0.50669		13.708	5.5058e-15		0.23409	0.0008276		0.23409	3.7906e-16		13.858	-0.13285		13.858	1.9868e-15
	0.22016	0.10561		0.22016	-1.2243e-16		13.713	-0.35186		13.713	1.6193e-15		0.23909	0.0066208		0.23909	-5.1589e-16		13.863	-0.13285		13.863	3.1529e-15
	0.22516	0.10561		0.22516	2.2498e-15		13.718	-0.46446		13.718	6.4774e-16		0.24409	0.010759		0.24409	1.1107e-15		13.868	-0.12754		13.868	4.2327e-15
	0.23016	0.13054		0.23016	-2.7725e-15		13.723	-0.71077		13.723	7.7729e-15		0.24909	0.015311		0.24909	1.7699e-15		13.873	-0.09388		13.873	1.2093e-15
	0.23516	0.13935		0.23516	-1.2365e-15		13.728	-0.83744		13.728	1.2955e-15		0.25409	0.010759		0.25409	9.0476e-16		13.878	-0.09388		13.878	3.8872e-15
	0.24016	0.13935		0.24016	-1.0709e-15		13.733	-0.61224		13.733	4.858e-15		0.25909	0.019862		0.25909	4.7105e-16		13.883	-0.070853		13.883	5.6148e-16
	0.24516	0.13935		0.24516	-5.9587e-15		13.738	-0.50669		13.738	5.8297e-15		0.26409	0.02069		0.26409	2.9976e-15		13.888	-0.086795		13.888	-1.5117e-15
	0.25016	0.13935		0.25016	-3.6881e-15		13.743	-0.40816		13.743	6.4774e-16		0.26909	0.015311		0.26909	1.7331e-15		13.893	-0.095651		13.893	4.6214e-15
	0.25516	0.13935		0.25516	-1.5019e-15		13.748	-0.14778		13.748	3.2387e-15		0.27409	0.0099312		0.27409	1.025e-15		13.898	-0.11336		13.898	3.7144e-15
	0.26016	0.13935		0.26016	-4.2286e-15		13.753	0		13.753	6.4774e-15		0.27909	0.0099312		0.27909	2.8817e-15		13.903	-0.13993		13.903	-2.5915e-16
	0.26516	0.13935		0.26516	-1.589e-15		13.758	0		13.758	0		0.28409	0.02069		0.28409	1.0379e-15		13.908	-0.13993		13.908	4.4055e-15
	0.27016	0.13935		0.27016	-4.0771e-15		13.763	0		13.763	3.2387e-15		0.28909	0.02938		0.28909	2.0071e-15		13.913	-0.13993		13.913	-1.814e-15
	0.27516	0.13935		0.27516	-4.7753e-15		13.768	-0.021112		13.768	3.2387e-15		0.29409	0.024		0.29409	2.3944e-15		13.918	-0.13993		13.918	6.565e-15
	0.28016	0.13935		0.28016	-2.1532e-15		13.773	0		13.773	5.5058e-15		0.29909	0.019862		0.29909	-1.1464e-16		13.923	-0.13993		13.923	3.0234e-16
	0.28516	0.16721		0.28516	-4.8669e-15		13.778	0		13.778	3.2387e-15		0.30409	0.019862		0.30409	1.9928e-15		13.928	-0.13993		13.928	6.4786e-16
	0.29016	0.17455		0.29016	-6.2723e-15		13.783	0		13.783	3.8864e-15		0.30909	0.019862		0.30909	9.2176e-16		13.933	-0.13993		13.933	2.0732e-15
	0.29516	0.17455		0.29516	-3.5942e-15		13.788	0.084448		13.788	0		0.31409	0.018621		0.31409	1.834e-15		13.938	-0.13993		13.938	4.4055e-15
	0.30016	0.16721		0.30016	-1.7956e-15		13.793	0.23223		13.793	7.1251e-15		0.31909	0.015724		0.31909	2.3681e-15		13.943	-0.13993		13.943	2.5483e-15
	0.30516	0.13935		0.30516	-2.5693e-15		13.798	0.40113		13.798	5.8297e-15		0.32409	0.016552		0.32409	1.1361e-15		13.948	-0.14171		13.948	1.814e-15
	0.31016	0.13935		0.31016	-2.3534e-15		13.803	0.38001		13.803	1.9432e-15		0.32909	0.0091036		0.32909	2.3461e-15		13.953	-0.14171		13.953	1.6413e-15
	0.31516	0.13935		0.31516	-3.2047e-15		13.808	0.056298		13.808	-1.9432e-15		0.33409	0.012414		0.33409	2.6431e-15		13.958	-0.14171		13.958	1.9004e-15
	0.32016	0.13935		0.32016	-1.7617e-15		13.813	-0.42224		13.813	1.9432e-15		0.33909	0.020276		0.33909	2.4893e-15		13.963	-0.14348		13.963	3.9736e-15
	0.32516	0.13935		0.32516	-1.8552e-15		13.818	-0.79521		13.818	1.2955e-15		0.34409	0.028966		0.34409	2.2498e-15		13.968	-0.14525		13.968	5.0965e-15
	0.33016	0.13935		0.33016	-2.6488e-15		13.823	-1.0486		13.823	1.9432e-15		0.34909	0.028966		0.34909	2.4552e-15		13.973	-0.14702		13.973	4.4918e-15
	0.33516	0.13935		0.33516	-2.2546e-15		13.828	-1.2597		13.828	1.9432e-15		0.35409	0.028966		0.35409	9.7831e-16		13.978	-0.14702		13.978	8.1199e-15
	0.34016	0.13935		0.34016	-2.3279e-15		13.833	-1.323		13.833	0		0.35909	0.024414		0.35909	1.3843e-15		13.983	-0.14702		13.983	5.7012e-15
	0.34516	0.13935		0.34516	-2.7031e-15		13.838	-1.1752		13.838	-3.2387e-15		0.36409	0.019862		0.36409	3.332e-15		13.988	-0.14525		13.988	3.628e-15
	0.35016	0.13935		0.35016	-2.2364e-15		13.843	-1.1752		13.843	2.591e-15		0.36909	0.019862		0.36909	1.8835e-15		13.993	-0.12222		13.993	-2.5915e-15
	0.35516	0.13348		0.35516	3.2397e-16		13.848	-1.1119		13.848	-6.4774e-16		0.37409	0.019862		0.37409	1.942e-15		13.998	-0.074396		13.998	6.8242e-15
	0.36016	0.10561		0.36016	-9.2725e-16		13.853	-0.96411		13.853	1.9432e-15		0.37909	0.028966		0.37909	2.6998e-15		14.003	-0.04074		14.003	2.6778e-15
	0.36516	0.076273		0.36516	1.4834e-15		13.858	-0.83744		13.858	6.4774e-16		0.38409	0.030207		0.38409	1.1444e-15		14.008	-0.015942		14.008	5.1829e-16
	0.37016	0.070406		0.37016	7.2601e-16		13.863	-0.79521		13.863	2.591e-15		0.38909	0.030207		0.38909	1.014e-15		14.013	-0.017713		14.013	-8.6382e-16
	0.37516	0.070406		0.37516	1.1401e-15		13.868	-0.62632		13.868	-1.9432e-15		0.39409	0.025656		0.39409	2.5825e-15		14.018	-0.019485		14.018	4.0599e-15
	0.38016	0.070406		0.38016	3.3171e-16		13.873	-0.5278		13.873	-5.1819e-15		0.39909	0.012		0.39909	2.5246e-15		14.023	-0.021256		14.023	3.628e-15
	0.38516	0.070406		0.38516	2.3222e-15		13.878	-0.66854		13.878	2.591e-15		0.40409	0.008276		0.40409	1.0508e-15		14.028	-0.021256		14.028	3.4553e-16
	0.39016	0.070406		0.39016	2.0456e-15		13.883	-0.66854		13.883	1.2955e-15		0.40909	0.0004138		0.40909	-1.7387e-15		14.033	-0.019485		14.033	4.4918e-15
	0.39516	0.093875		0.39516	2.9192e-15		13.888	-0.78818		13.888	-5.1819e-15		0.41409	0.0004138		0.41409	4.0526e-15		14.038	-0.035426		14.038	-1.3821e-15
	0.40016	0.12028		0.40016	2.1179e-15		13.893	-0.83744		13.893	-2.591e-15		0.41909	-0.0037242		0.41909	1.1142e-15		14.043	-0.058454		14.043	-1.3821e-15
	0.40516	0.13935		0.40516	3.2309e-15		13.898	-0.7178		13.898	1.9432e-15		0.42409	-0.0095174		0.42409	1.13e-15		14.048	-0.065539		14.048	3.4553e-16
	0.41016	0.13935		0.41016	2.7089e-15		13.903	-0.47854		13.903	-2.591e-15		0.42909	-0.0091036		0.42909	1.3309e-15		14.053	-0.099194		14.053	3.4553e-16
	0.41516	0.13935		0.41516	6.0791e-15		13.908	-0.23927		13.908	1.2955e-15		0.43409	-0.0091036		0.43409	2.3119e-15		14.058	-0.097423		14.058	3.9736e-15
	0.42016	0.13935		0.42016	6.228e-15		13.913	-0.056298		13.913	-1.9432e-15		0.43909	-0.0078622		0.43909	4.1824e-15		14.063	-0.099194		14.063	5.1829e-15
	0.42516	0.13935		0.42516	7.0132e-15		13.918	0		13.918	-1.9432e-15		0.44409	0.0008276		0.44409	1.9548e-15		14.068	-0.099194		14.068	2.937e-15
	0.43016	0.16135		0.43016	2.0473e-15		13.923	0		13.923	-9.0683e-15		0.44909	0.0070346		0.44909	2.9457e-15		14.073	-0.092109		14.073	3.2825e-15
	0.43516	0.17455		0.43516	6.8339e-15		13.928	0.098522		13.928	-5.1819e-15		0.45409	0.016552		0.45409	2.7844e-15		14.078	-0.051368		14.078	0
	0.44016	0.17455		0.44016	5.1827e-15		13.933	0.1689		13.933	-3.8864e-15		0.45909	0.013242		0.45909	2.0998e-15		14.083	-0.051368		14.083	3.4553e-16
	0.44516	0.17455		0.44516	3.4111e-15		13.938	0.19704		13.938	-1.0364e-14		0.46409	0.002069		0.46409	1.2069e-15		14.088	-0.083252		14.088	5.874e-15
	0.45016	0.15401		0.45016	7.0533e-15		13.943	0.33779		13.943	-6.4774e-16		0.46909	0.0004138		0.46909	2.193e-15		14.093	-0.12399		14.093	6.2195e-15
	0.45516	0.13935		0.45516	8.7665e-15		13.948	0.42224		13.948	9.0683e-15		0.47409	0		0.47409	2.1821e-15		14.098	-0.13816		14.098	5.7012e-15
	0.46016	0.13935		0.46016	2.6237e-15		13.953	0.64743		13.953	-1.2955e-15		0.47909	0		0.47909	2.8647e-15		14.103	-0.13816		14.103	5.0101e-15
	0.46516	0.13935		0.46516	1.0007e-14		13.958	0.66854		13.958	-5.1819e-15		0.48409	0		0.48409	3.0085e-15		14.108	-0.13816		14.108	3.2825e-15
	0.47016	0.13348		0.47016	8.9427e-15		13.963	0.66854		13.963	-2.591e-15		0.48909	0		0.48909	3.3435e-15		14.113	-0.13639		14.113	0
	0.47516	0.10561		0.47516	6.9404e-15		13.968	0.66854		13.968	-6.4774e-16		0.49409	0.006207		0.49409	2.7611e-15		14.118	-0.15233		14.118	1.0366e-15
	0.48016	0.083607		0.48016	9.271e-15		13.973	0.79521		13.973	8.4206e-15		0.49909	0.016966		0.49909	3.0422e-15		14.123	-0.17536		14.123	1.2093e-15
	0.48516	0.070406		0.48516	9.9145e-15		13.978	0.74595		13.978	-3.2387e-16		0.50409	0.024		0.50409	2.5137e-15		14.128	-0.17536		14.128	2.2459e-15
	0.49016	0.070406		0.49016	1.1182e-14		13.983	0.66854		13.983	8.0967e-15		0.50909	0.024828		0.50909	3.1371e-15		14.133	-0.17536		14.133	4.1463e-15
	0.49516	0.042537		0.49516	9.4945e-15		13.988	0.47854		13.988	5.8297e-15		0.51409	0.02938		0.51409	3.3388e-15		14.138	-0.17536		14.138	6.9105e-15
	0.50016	0.035203		0.50016	6.565e-15		13.993	0.50669		13.993	6.4774e-15		0.51909	0.02938		0.51909	3.9949e-15		14.143	-0.1665		14.143	-3.4553e-16
	0.50516	0.035203		0.50516	9.4952e-15		13.998	0.66854		13.998	1.5222e-14		0.52409	0.026069		0.52409	1.4199e-15		14.148	-0.17536		14.148	7.4288e-15
	0.51016	0.048404		0.51016	1.0246e-14		14.003	0.66854		14.003	1.3926e-14		0.52909	0.023587		0.52909	2.5304e-15		14.153	-0.19839		14.153	3.9736e-15
	0.51516	0.070406		0.51516	1.4218e-14		14.008	0.66854		14.008	2.008e-14		0.53409	0.019449		0.53409	4.4697e-15		14.158	-0.21964		14.158	6.9105e-16
	0.52016	0.070406		0.52016	9.027e-15		14.013	0.73188		14.013	2.7205e-14		0.53909	0.027725		0.53909	2.0222e-15		14.163	-0.22142		14.163	1.0366e-15
	0.52516	0.070406		0.52516	9.9873e-15		14.018	0.98522		14.018	3.7245e-14		0.54409	0.02938		0.54409	3.1832e-15		14.168	-0.22142		14.168	5.874e-15
	0.53016	0.070406		0.53016	1.4414e-14		14.023	0.73188		14.023	4.1455e-14		0.54909	0.02938		0.54909	4.635e-15		14.173	-0.23204		14.173	-3.4553e-16
	0.53516	0.070406		0.53516	1.0496e-14		14.028	0.42928		14.028	4.9228e-14		0.55409	0.02938		0.55409	4.6429e-15		14.178	-0.2657		14.178	-1.7276e-15
	0.54016	0.070406		0.54016	1.2307e-14		14.033	0.50669		14.033	5.1171e-14		0.55909	0.02938		0.55909	1.155e-15		14.183	-0.2657		14.183	3.1097e-15
	0.54516	0.093875		0.54516	1.5256e-14		14.038	0.5841		14.038	7.0927e-14		0.56409	0.02938		0.56409	1.849e-15		14.188	-0.29227		14.188	3.4553e-15
	0.55016	0.10561		0.55016	1.2287e-14		14.043	0.40816		14.043	7.7729e-14		0.56909	0.023173		0.56909	3.744e-15		14.193	-0.30821		14.193	-8.6382e-16
	0.55516	0.10561		0.55516	1.3028e-14		14.048	0.25334		14.048	9.2627e-14		0.57409	0.019862		0.57409	2.9985e-15		14.198	-0.30821		14.198	5.874e-15
	0.56016	0.10561		0.56016	1.0639e-14		14.053	0.21816		14.053	1.1627e-13		0.57909	0.020276		0.57909	4.7253e-15		14.203	-0.28341		14.203	-3.9736e-15
	0.56516	0.10561		0.56516	9.9211e-15		14.058	0.23927		14.058	1.2501e-13		0.58409	0.02069		0.58409	3.5641e-15		14.208	-0.2657		14.208	1.7276e-15
	0.57016	0.10561		0.57016	1.3242e-14		14.063	0.12667		14.063	1.5044e-13		0.58909	0.02069		0.58909	2.4663e-15		14.213	-0.23381		14.213	3.9736e-15
	0.57516	0.093875		0.57516	1.2282e-14		14.068	0.11963		14.068	1.8072e-13		0.59409	0.018207		0.59409	2.6589e-15		14.218	-0.22496		14.218	3.4553e-16
	0.58016	0.070406		0.58016	1.1453e-14		14.073	0.33779		14.073	2.1084e-13		0.59909	0.0070346		0.59909	1.4688e-15		14.223	-0.22496		14.223	-2.0732e-15
	0.58516	0.070406		0.58516	1.5228e-14		14.078	0.33779		14.078	2.429e-13		0.60409	0.0008276		0.60409	1.6588e-15		14.228	-0.22496		14.228	3.628e-15
	0.59016	0.070406		0.59016	1.2815e-14		14.083	0.33779		14.083	2.8646e-13		0.60909	0.0008276		0.60909	3.6721e-15		14.233	-0.20724		14.233	2.937e-15
	0.59516	0.070406		0.59516	1.449e-14		14.088	0.33779		14.088	3.3844e-13		0.61409	0.0008276		0.61409	3.0905e-15		14.238	-0.18245		14.238	-1.0366e-15
	0.60016	0.070406		0.60016	1.1808e-14		14.093	0.19704		14.093	3.9034e-13		0.61909	0.0008276		0.61909	1.9205e-15		14.243	-0.18422		14.243	3.628e-15
	0.60516	0.070406		0.60516	1.44e-14		14.098	0.056298		14.098	4.552e-13		0.62409	0.0008276		0.62409	2.8446e-15		14.248	-0.18422		14.248	-1.7276e-15
	0.61016	0.070406		0.61016	1.3586e-14		14.103	0.11963		14.103	5.3819e-13		0.62909	0.0008276		0.62909	3.7392e-15		14.253	-0.19839		14.253	8.6382e-16
	0.61516	0.070406		0.61516	1.1195e-14		14.108	0.1689		14.108	6.2191e-13		0.63409	0.0012414		0.63409	4.5834e-15		14.258	-0.22673		14.258	-3.2825e-15
	0.62016	0.070406		0.62016	1.4284e-14		14.113	0.1689		14.113	7.2122e-13		0.63909	0.0016552		0.63909	5.186e-15		14.263	-0.22673		14.263	1.9004e-15
	0.62516	0.070406		0.62516	1.45e-14		14.118	0.30964		14.118	8.3433e-13		0.64409	0.0016552		0.64409	2.8736e-15		14.268	-0.22673		14.268	1.0366e-15
	0.63016	0.070406		0.63016	9.5089e-15		14.123	0.40816		14.123	9.7165e-13		0.64909	0.0016552		0.64909	4.5048e-15		14.273	-0.22673		14.273	3.4553e-16
	0.63516	0.070406		0.63516	1.343e-14		14.128	0.28149		14.128	1.1302e-12		0.65409	0.0016552		0.65409	1.4145e-15		14.278	-0.22673		14.278	1.3821e-15
	0.64016	0.070406		0.64016	1.3056e-14		14.133	0.028149		14.133	1.3096e-12		0.65909	0.0016552		0.65909	4.4832e-15		14.283	-0.2285		14.283	-4.6646e-15
	0.64516	0.070406		0.64516	1.0754e-14		14.138	-0.1689		14.138	1.5204e-12		0.66409	0.0012414		0.66409	5.6872e-15		14.288	-0.23027		14.288	-2.2459e-15
	0.65016	0.070406		0.65016	1.1268e-14		14.143	-0.45039		14.143	1.7644e-12		0.66909	0.0008276		0.66909	5.7877e-15		14.293	-0.23027		14.293	-1.7276e-15
	0.65516	0.070406		0.65516	1.0516e-14		14.148	-0.50669		14.148	2.0409e-12		0.67409	0.0008276		0.67409	3.1123e-15		14.298	-0.20902		14.298	2.1595e-15
	0.66016	0.070406		0.66016	1.2447e-14		14.153	-0.50669		14.153	2.3694e-12		0.67909	0.010345		0.67909	4.4876e-15		14.303	-0.15411		14.303	-3.1961e-15
	0.66516	0.063072		0.66516	9.6862e-15		14.158	-0.50669		14.158	2.7404e-12		0.68409	0.021518		0.68409	4.7332e-15		14.308	-0.14702		14.308	8.6382e-16
	0.67016	0.035203		0.67016	1.1546e-14		14.163	-0.54187		14.163	3.1775e-12		0.68909	0.02938		0.68909	2.5048e-15		14.313	-0.14702		14.313	4.4918e-15
	0.67516	0.035203		0.67516	1.0183e-14		14.168	-0.50669		14.168	3.6738e-12		0.69409	0.029794		0.69409	4.5864e-15		14.318	-0.14525		14.318	1.9004e-15
	0.68016	0.014668		0.68016	1.1208e-14		14.173	-0.42224		14.173	4.2594e-12		0.69909	0.028552		0.69909	3.0064e-15		14.323	-0.14348		14.323	-8.6382e-17
	0.68516	0.014668		0.68516	1.0928e-14		14.178	-0.33779		14.178	4.9212e-12		0.70409	0.014897		0.70409	7.9295e-15		14.328	-0.14171		14.328	-5.0965e-15
	0.69016	0.035203		0.69016	9.3492e-15		14.183	-0.47854		14.183	5.691e-12		0.70909	0.0099312		0.70909	5.3255e-15		14.333	-0.14171		14.333	-2.5915e-15
	0.69516	0.035203		0.69516	1.1325e-14		14.188	-0.50669		14.188	6.57e-12		0.71409	0.0070346		0.71409	5.6213e-15		14.338	-0.14171		14.338	3.2825e-15
	0.70016	0.035203		0.70016	9.7731e-15		14.193	-0.38001		14.193	7.5902e-12		0.71909	0		0.71909	5.5041e-15		14.343	-0.14171		14.343	-5.6148e-16
	0.70516	0.042537		0.70516	1.1675e-14		14.198	-0.23927		14.198	8.7694e-12		0.72409	0.0004138		0.72409	5.1803e-15		14.348	-0.14171		14.348	-3.0234e-16
	0.71016	0.070406		0.71016	9.5219e-15		14.203	-0.1689		14.203	1.0113e-11		0.72909	0.0008276		0.72909	5.3132e-15		14.353	-0.15942		14.353	1.0366e-15
	0.71516	0.070406		0.71516	7.1267e-15		14.208	0.021112		14.208	1.1662e-11		0.73409	0.0008276		0.73409	6.6883e-15		14.358	-0.18067		14.358	-1.1662e-15
	0.72016	0.070406		0.72016	1.2184e-14		14.213	0.3589		14.213	1.3446e-11		0.73909	0.0012414		0.73909	4.7383e-15		14.363	-0.21433		14.363	2.1595e-17
	0.72516	0.070406		0.72516	6.513e-15		14.218	0.61224		14.218	1.5499e-11		0.74409	0.0012414		0.74409	4.9902e-15		14.368	-0.22142		14.368	-1.0798e-17
	0.73016	0.098275		0.73016	9.7308e-15		14.223	0.62632		14.223	1.7848e-11		0.74909	0.0070346		0.74909	3.2801e-15		14.373	-0.22142		14.373	3.5363e-15
	0.73516	0.11294		0.73516	1.1705e-14		14.228	0.66854		14.228	2.0564e-11		0.75409	0.016138		0.75409	4.6753e-15		14.378	-0.22142		14.378	2.6994e-16
	0.74016	0.13935		0.74016	8.4708e-15		14.233	0.61224		14.233	2.3662e-11		0.75909	0.02069		0.75909	5.4887e-15		14.383	-0.24267		14.383	1.2309e-15
	0.74516	0.13935		0.74516	8.4781e-15		14.238	0.33779		14.238	2.7235e-11		0.76409	0.02069		0.76409	3.7796e-15		14.388	-0.25861		14.388	1.1877e-16
	0.75016	0.13935		0.75016	4.2616e-15		14.243	-0.021112		14.243	3.1312e-11		0.76909	0.02069		0.76909	4.0663e-15		14.393	-0.26747		14.393	8.2063e-16
	0.75516	0.13935		0.75516	5.7549e-15		14.248	-0.28149		14.248	3.5999e-11		0.77409	0.02069		0.77409	3.5884e-15		14.398	-0.26216		14.398	4.3191e-17
	0.76016	0.13935		0.76016	6.693e-15		14.253	-0.33779		14.253	4.1369e-11		0.77909	0.02069		0.77909	3.7544e-15		14.403	-0.22673		14.403	1.7276e-16
	0.76516	0.13935		0.76516	4.9591e-15		14.258	-0.33779		14.258	4.7519e-11		0.78409	0.016966		0.78409	3.8736e-15		14.408	-0.2285		14.408	-3.2825e-15
	0.77016	0.13935		0.77016	7.5291e-15		14.263	-0.33779		14.263	5.4562e-11		0.78909	0.010345		0.78909	4.6046e-15		14.413	-0.2285		14.413	-2.8074e-15
	0.77516	0.13935		0.77516	5.1918e-15		14.268	-0.33779		14.268	6.2614e-11		0.79409	0.010345		0.79409	4.8789e-15		14.418	-0.2285		14.418	-4.3191e-16
	0.78016	0.11148		0.78016	5.564e-15		14.273	-0.33779		14.273	7.184e-11		0.79909	0.010345		0.79909	3.684e-15		14.423	-0.2285		14.423	-2.5051e-15
	0.78516	0.10561		0.78516	5.6295e-15		14.278	-0.33779		14.278	8.2389e-11		0.80409	0.0070346		0.80409	6.0588e-15		14.428	-0.22673		14.428	1.7276e-16
	0.79016	0.10561		0.79016	3.8761e-15		14.283	-0.23927		14.283	9.4442e-11		0.80909	0.0004138		0.80909	2.9816e-15		14.433	-0.22496		14.433	1.9004e-15
	0.79516	0.10561		0.79516	3.8502e-15		14.288	-0.23927		14.288	1.0822e-10		0.81409	0.0004138		0.81409	5.0967e-15		14.438	-0.22496		14.438	-6.0467e-16
	0.80016	0.10561		0.80016	5.0161e-15		14.293	-0.40113		14.293	1.2396e-10		0.81909	-0.0074484		0.81909	6.8433e-15		14.443	-0.22496		14.443	6.0467e-16
	0.80516	0.10561		0.80516	6.0919e-15		14.298	-0.50669		14.298	1.4191e-10		0.82409	-0.0095174		0.82409	4.0757e-15		14.448	-0.22496		14.448	1.2093e-15
	0.81016	0.10561		0.81016	2.0496e-15		14.303	-0.50669		14.303	1.6242e-10		0.82909	-0.0066208		0.82909	5.0764e-15		14.453	-0.23381		14.453	2.7642e-15
	0.81516	0.11881		0.81516	4.443e-15		14.308	-0.50669		14.308	1.858e-10		0.83409	-0.0053794		0.83409	4.7833e-15		14.458	-0.26747		14.458	-3.1097e-15
	0.82016	0.13935		0.82016	4.0514e-15		14.313	-0.55595		14.313	2.1248e-10		0.83909	0.0008276		0.83909	4.3609e-15		14.463	-0.2657		14.463	0
	0.82516	0.13935		0.82516	8.2833e-16		14.318	-0.53483		14.318	2.4288e-10		0.84409	0.0008276		0.84409	5.7542e-15		14.468	-0.26393		14.468	-2.2459e-15
	0.83016	0.13935		0.83016	4.6696e-15		14.323	-0.50669		14.323	2.775e-10		0.84909	0.0008276		0.84909	4.9874e-15		14.473	-0.27278		14.473	-8.6382e-16
	0.83516	0.13935		0.83516	2.2733e-15		14.328	-0.47854		14.328	3.1694e-10		0.85409	0.0008276		0.85409	6.0387e-15		14.478	-0.30467		14.478	-5.3557e-15
	0.84016	0.13935		0.84016	2.7962e-15		14.333	-0.30964		14.333	3.6184e-10		0.85909	0.0008276		0.85909	5.0877e-15		14.483	-0.30467		14.483	-1.2093e-15
	0.84516	0.13935		0.84516	5.1157e-16		14.338	-0.1689		14.338	4.1292e-10		0.86409	0.006207		0.86409	6.0358e-15		14.488	-0.30467		14.488	-3.4553e-15
	0.85016	0.13935		0.85016	8.4799e-16		14.343	-0.1689		14.343	4.7103e-10		0.86909	0.014483		0.86909	7.3953e-15		14.493	-0.30467		14.493	1.5549e-15
	0.85516	0.13935		0.85516	5.9354e-15		14.348	-0.1689		14.348	5.3711e-10		0.87409	0.019862		0.87409	5.4251e-15		14.498	-0.3029		14.498	-1.7276e-15
	0.86016	0.13935		0.86016	6.89e-16		14.353	-0.25334		14.353	6.1218e-10		0.87909	0.021104		0.87909	5.9796e-15		14.503	-0.30112		14.503	-3.1097e-15
	0.86516	0.13935		0.86516	2.6289e-15		14.358	-0.42224		14.358	6.9747e-10		0.88409	0.02938		0.88409	5.6728e-15		14.508	-0.30112		14.508	-8.6382e-16
	0.87016	0.13935		0.87016	-1.9661e-15		14.363	-0.47854		14.363	7.9431e-10		0.88909	0.02938		0.88909	4.6673e-15		14.513	-0.30112		14.513	-3.4553e-16
	0.87516	0.13935		0.87516	5.7883e-17		14.368	-0.26742		14.368	9.0425e-10		0.89409	0.029794		0.89409	4.5422e-15		14.518	-0.2781		14.518	-6.9105e-16
	0.88016	0.13935		0.88016	-2.6054e-15		14.373	-0.1689		14.373	1.029e-09		0.89909	0.029794		0.89909	4.7455e-15		14.523	-0.2409		14.523	6.9105e-16
	0.88516	0.13935		0.88516	2.9629e-15		14.378	-0.028149		14.378	1.1704e-09		0.90409	0.028552		0.90409	4.3509e-15		14.528	-0.21964		14.528	4.3191e-15
	0.89016	0.13935		0.89016	-1.4281e-15		14.383	0		14.383	1.3307e-09		0.90909	0.02069		0.90909	4.3234e-15		14.533	-0.22142		14.533	1.3821e-15
	0.89516	0.13935		0.89516	-2.5102e-15		14.388	0.13371		14.388	1.5124e-09		0.91409	0.015311		0.91409	3.2699e-15		14.538	-0.22142		14.538	-1.5549e-15
	0.90016	0.11294		0.90016	-2.8332e-15		14.393	0.28149		14.393	1.7182e-09		0.91909	0.010759		0.91909	2.4362e-15		14.543	-0.22142		14.543	-1.5549e-15
	0.90516	0.10561		0.90516	-5.5939e-16		14.398	0.33779		14.398	1.9512e-09		0.92409	0.013655		0.92409	3.2042e-15		14.548	-0.22142		14.548	-1.2093e-15
	0.91016	0.10561		0.91016	-3.6969e-15		14.403	0.1689		14.403	2.2149e-09		0.92909	0.027725		0.92909	3.5924e-15		14.553	-0.22142		14.553	5.7012e-15
	0.91516	0.10561		0.91516	-1.1412e-16		14.408	0.084448		14.408	2.5132e-09		0.93409	0.031035		0.93409	3.2192e-15		14.558	-0.22142		14.558	-1.2093e-15
	0.92016	0.10561		0.92016	-4.1963e-15		14.413	0.028149		14.413	2.8505e-09		0.93909	0.031035		0.93909	2.9434e-15		14.563	-0.21964		14.563	-1.5549e-15
	0.92516	0.10561		0.92516	-7.007e-16		14.418	0		14.418	3.2317e-09		0.94409	0.025656		0.94409	7.9471e-16		14.568	-0.21964		14.568	-1.7276e-16
	0.93016	0.10561		0.93016	-3.6883e-15		14.423	0		14.423	3.6624e-09		0.94909	0.02069		0.94909	7.0399e-16		14.573	-0.21964		14.573	-2.5915e-15
	0.93516	0.13054		0.93516	-4.091e-15		14.428	0.084448		14.428	4.1488e-09		0.95409	0.012414		0.95409	2.1797e-15		14.578	-0.21964		14.578	2.5915e-15
	0.94016	0.13935		0.94016	-2.0956e-15		14.433	0.28149		14.433	4.6979e-09		0.95909	0.011173		0.95909	1.37e-15		14.583	-0.21964		14.583	5.1829e-15
	0.94516	0.13935		0.94516	-3.3488e-15		14.438	0.33779		14.438	5.3175e-09		0.96409	0.0049656		0.96409	1.0891e-15		14.588	-0.21964		14.588	2.7642e-15
	0.95016	0.13935		0.95016	-4.3005e-15		14.443	0.5278		14.443	6.0164e-09		0.96909	0.0016552		0.96909	3.2655e-15		14.593	-0.23381		14.593	1.0366e-15
	0.95516	0.13935		0.95516	-3.6297e-15		14.448	0.66854		14.448	6.8043e-09		0.97409	-0.0024828		0.97409	4.5605e-16		14.598	-0.27633		14.598	-2.0732e-15
	0.96016	0.17455		0.96016	-6.4159e-15		14.453	0.66854		14.453	7.6922e-09		0.97909	-0.008276		0.97909	1.4393e-15		14.603	-0.30112		14.603	7.4288e-15
	0.96516	0.17455		0.96516	-2.1099e-15		14.458	0.66854		14.458	8.6924e-09		0.98409	-0.014483		0.98409	1.516e-15		14.608	-0.30112		14.608	1.9004e-15
	0.97016	0.16868		0.97016	-8.7285e-15		14.463	0.66854		14.463	9.8187e-09		0.98909	-0.018621		0.98909	3.8337e-15		14.613	-0.28164		14.613	-6.9105e-16
	0.97516	0.13935		0.97516	-4.9912e-15		14.468	0.66854		14.468	1.1086e-08		0.99409	-0.018621		0.99409	3.2379e-15		14.618	-0.24267		14.618	5.0101e-15
	0.98016	0.13935		0.98016	-5.0198e-15		14.473	0.45742		14.473	1.2512e-08		0.99909	-0.022345		0.99909	3.096e-15		14.623	-0.21787		14.623	3.2825e-15
	0.98516	0.13935		0.98516	-4.6207e-15		14.478	0.22519		14.478	1.4116e-08		1.0041	-0.028966		1.0041	3.7324e-15		14.628	-0.21964		14.628	-1.3821e-15
	0.99016	0.13935		0.99016	-6.4253e-15		14.483	0		14.483	1.5919e-08		1.0091	-0.02938		1.0091	3.0947e-15		14.633	-0.20547		14.633	4.8374e-15
	0.99516	0.13935		0.99516	-5.0888e-15		14.488	-0.19704		14.488	1.7945e-08		1.0141	-0.037656		1.0141	3.0394e-15		14.638	-0.18245		14.638	2.7642e-15
	1.0002	0.13935		1.0002	-5.1268e-15		14.493	-0.42224		14.493	2.022e-08		1.0191	-0.037242		1.0191	5.1915e-15		14.643	-0.16828		14.643	1.3821e-15
	1.0052	0.11001		1.0052	-4.9844e-15		14.498	-0.50669		14.498	2.2775e-08		1.0241	-0.02938		1.0241	3.1666e-15		14.648	-0.14348		14.648	4.3191e-15
	1.0102	0.10561		1.0102	-9.3036e-15		14.503	-0.59817		14.503	2.5641e-08		1.0291	-0.02938		1.0291	4.4255e-15		14.653	-0.14702		14.653	1.7276e-15
	1.0152	0.13348		1.0152	-3.2147e-15		14.508	-0.72484		14.508	2.8857e-08		1.0341	-0.021104		1.0341	3.3768e-15		14.658	-0.14702		14.658	3.628e-15
	1.0202	0.13935		1.0202	-8.1475e-15		14.513	-0.83744		14.513	3.2462e-08		1.0391	-0.019449		1.0391	3.7133e-15		14.663	-0.12045		14.663	3.628e-15
	1.0252	0.13348		1.0252	-5.3054e-15		14.518	-0.89374		14.518	3.6503e-08		1.0441	-0.019449		1.0441	5.5439e-15		14.668	-0.10628		14.668	3.9736e-15
	1.0302	0.098275		1.0302	-7.7634e-15		14.523	-1.1189		14.523	4.103e-08		1.0491	-0.023587		1.0491	3.3806e-15		14.673	-0.13993		14.673	5.1829e-15
	1.0352	0.070406		1.0352	-6.4761e-15		14.528	-1.0063		14.528	4.61e-08		1.0541	-0.02938		1.0541	3.8183e-15		14.678	-0.13993		14.678	5.7012e-15
	1.0402	0.070406		1.0402	-4.4182e-15		14.533	-0.83744		14.533	5.1774e-08		1.0591	-0.029794		1.0591	4.5255e-15		14.683	-0.13993		14.683	4.3191e-15
	1.0452	0.070406		1.0452	-7.874e-15		14.538	-0.80929		14.538	5.8123e-08		1.0641	-0.026483		1.0641	3.4859e-15		14.688	-0.14879		14.688	2.2459e-15
	1.0502	0.070406		1.0502	-5.1289e-15		14.543	-0.66854		14.543	6.5224e-08		1.0691	-0.028138		1.0691	5.7148e-15		14.693	-0.14879		14.693	3.4553e-16
	1.0552	0.070406		1.0552	-6.4161e-15		14.548	-0.69669		14.548	7.3163e-08		1.0741	-0.030207		1.0741	5.0273e-15		14.698	-0.16296		14.698	5.0101e-15
	1.0602	0.070406		1.0602	-5.5764e-15		14.553	-0.83744		14.553	8.2033e-08		1.0791	-0.030207		1.0791	3.3025e-15		14.703	-0.18776		14.703	4.1463e-15
	1.0652	0.070406		1.0652	-3.6928e-15		14.558	-0.97115		14.558	9.1942e-08		1.0841	-0.029794		1.0841	5.2569e-15		14.708	-0.20193		14.708	1.9004e-15
	1.0702	0.070406		1.0702	-6.1182e-15		14.563	-1.0063		14.563	1.03e-07		1.0891	-0.024828		1.0891	4.2085e-15		14.713	-0.23027		14.713	6.3922e-15
	1.0752	0.070406		1.0752	-4.9625e-15		14.568	-0.92189		14.568	1.1535e-07		1.0941	-0.019449		1.0941	3.9478e-15		14.718	-0.21433		14.718	5.0101e-15
	1.0802	0.070406		1.0802	-8.5491e-15		14.573	-1.0626		14.573	1.2912e-07		1.0991	-0.019449		1.0991	2.1873e-15		14.723	-0.17182		14.723	-1.4685e-15
	1.0852	0.070406		1.0852	-3.4835e-15		14.578	-1.1752		14.578	1.4448e-07		1.1041	-0.017793		1.1041	4.7693e-15		14.728	-0.14879		14.728	6.4786e-15
	1.0902	0.093875		1.0902	-7.0857e-15		14.583	-1.0908		14.583	1.616e-07		1.1091	-0.0095174		1.1091	4.5883e-15		14.733	-0.14879		14.733	5.3557e-15
	1.0952	0.10561		1.0952	-5.0482e-15		14.588	-0.86559		14.588	1.8067e-07		1.1141	-0.012414		1.1141	2.398e-15		14.738	-0.14879		14.738	3.9736e-15
	1.1002	0.10561		1.1002	-4.8012e-15		14.593	-0.83744		14.593	2.0191e-07		1.1191	-0.019035		1.1191	2.459e-15		14.743	-0.14525		14.743	4.6646e-15
	1.1052	0.12761		1.1052	-6.5349e-15		14.598	-0.69669		14.598	2.2556e-07		1.1241	-0.018621		1.1241	2.2631e-15		14.748	-0.15233		14.748	4.1463e-15
	1.1102	0.13935		1.1102	-3.0376e-15		14.603	-0.50669		14.603	2.5187e-07		1.1291	-0.018621		1.1291	1.3723e-15		14.753	-0.18422		14.753	-3.4553e-16
	1.1152	0.13935		1.1152	-6.8927e-15		14.608	-0.39409		14.608	2.8113e-07		1.1341	-0.018621		1.1341	2.051e-15		14.758	-0.18245		14.758	2.2459e-15
	1.1202	0.13935		1.1202	-4.5467e-15		14.613	-0.098522		14.613	3.1366e-07		1.1391	-0.018207		1.1391	2.5132e-15		14.763	-0.18599		14.763	5.1829e-15
	1.1252	0.13935		1.1252	-5.506e-15		14.618	0		14.618	3.4981e-07		1.1441	-0.017793		1.1441	2.6431e-15		14.768	-0.22142		14.768	2.8506e-15
	1.1302	0.13935		1.1302	-9.6902e-16		14.623	0.084448		14.623	3.8997e-07		1.1491	-0.016138		1.1491	1.5677e-15		14.773	-0.22142		14.773	2.3323e-15
	1.1352	0.13935		1.1352	-2.9615e-15		14.628	0.1689		14.628	4.3456e-07		1.1541	-0.008276		1.1541	1.9142e-15		14.778	-0.22142		14.778	-3.4553e-16
	1.1402	0.13935		1.1402	-3.2401e-15		14.633	0.1689		14.633	4.8405e-07		1.1591	-0.0033104		1.1591	2.3291e-15		14.783	-0.22142		14.783	7.4288e-15
	1.1452	0.14668		1.1452	-4.4859e-15		14.638	0.1689		14.638	5.3895e-07		1.1641	0.0012414		1.1641	9.5103e-16		14.788	-0.22142		14.788	4.8374e-15
	1.1502	0.16575		1.1502	-4.937e-15		14.643	0.25334		14.643	5.9983e-07		1.1691	0.0012414		1.1691	-1.0348e-15		14.793	-0.22142		14.793	1.2093e-15
	1.1552	0.13935		1.1552	-1.2189e-15		14.648	0.19704		14.648	6.6731e-07		1.1741	0.0008276		1.1741	4.5206e-16		14.798	-0.22142		14.798	3.1097e-15
	1.1602	0.13935		1.1602	-4.9538e-15		14.653	0		14.653	7.4207e-07		1.1791	0.0008276		1.1791	-9.0691e-16		14.803	-0.19307		14.803	5.0101e-15
	1.1652	0.13935		1.1652	-5.1723e-15		14.658	0		14.658	8.2488e-07		1.1841	0.0008276		1.1841	3.3433e-16		14.808	-0.17005		14.808	6.3059e-15
	1.1702	0.11881		1.1702	-3.4402e-15		14.663	0.14075		14.663	9.1654e-07		1.1891	0.0004138		1.1891	2.3406e-15		14.813	-0.13462		14.813	3.2825e-15
	1.1752	0.10561		1.1752	1.383e-15		14.668	0.19704		14.668	1.018e-06		1.1941	0		1.1941	-6.2622e-17		14.818	-0.097423		14.818	-1.814e-15
	1.1802	0.088008		1.1802	-5.5762e-15		14.673	0.1689		14.673	1.1301e-06		1.1991	0		1.1991	-6.785e-16		14.823	-0.088566		14.823	6.0467e-16
	1.1852	0.090941		1.1852	-4.3987e-15		14.678	0.1126		14.678	1.2542e-06		1.2041	-0.0004138		1.2041	-6.4574e-17		14.828	-0.063768		14.828	3.0234e-15
	1.1902	0.10561		1.1902	-4.7683e-15		14.683	0.1689		14.683	1.3912e-06		1.2091	-0.0008276		1.2091	8.7592e-16		14.833	-0.046054		14.833	1.9868e-15
	1.1952	0.10561		1.1952	-4.1629e-15		14.688	0.1126		14.688	1.5426e-06		1.2141	-0.0008276		1.2141	9.1734e-16		14.838	-0.047826		14.838	3.1097e-15
	1.2002	0.13348		1.2002	-4.5879e-15		14.693	0		14.693	1.7098e-06		1.2191	-0.004138		1.2191	3.5171e-16		14.843	-0.076167		14.843	6.9105e-16
	1.2052	0.13935		1.2052	-2.5769e-15		14.698	0		14.698	1.8943e-06		1.2241	-0.014483		1.2241	-1.5198e-15		14.848	-0.092109		14.848	-5.1829e-16
	1.2102	0.13935		1.2102	-2.4174e-15		14.703	0		14.703	2.0979e-06		1.2291	-0.019862		1.2291	4.5412e-16		14.853	-0.06731		14.853	1.7276e-16
	1.2152	0.13935		1.2152	-5.5775e-15		14.708	0		14.708	2.3223e-06		1.2341	-0.019862		1.2341	-6.5003e-16		14.858	-0.051368		14.858	4.3191e-16
	1.2202	0.13935		1.2202	-2.9989e-15		14.713	0		14.713	2.5697e-06		1.2391	-0.024828		1.2391	1.2813e-15		14.863	-0.05314		14.863	4.0599e-15
	1.2252	0.13935		1.2252	-5.4595e-15		14.718	-0.1689		14.718	2.8423e-06		1.2441	-0.02938		1.2441	-4.0668e-16		14.868	-0.077938		14.868	2.4187e-15
	1.2302	0.13935		1.2302	-5.0665e-15		14.723	-0.26742		14.723	3.1425e-06		1.2491	-0.02938		1.2491	1.6596e-15		14.873	-0.10274		14.873	6.8242e-15
	1.2352	0.13935		1.2352	-3.1333e-15		14.728	-0.4715		14.728	3.4729e-06		1.2541	-0.02938		1.2541	1.1643e-15		14.878	-0.13816		14.878	1.3821e-15
	1.2402	0.13935		1.2402	-3.0619e-15		14.733	-0.4715		14.733	3.8366e-06		1.2591	-0.022759		1.2591	-2.3571e-16		14.883	-0.15942		14.883	-3.8008e-15
	1.2452	0.13935		1.2452	-7.3768e-15		14.738	-0.46446		14.738	4.2365e-06		1.2641	-0.019449		1.2641	-2.727e-16		14.888	-0.2037		14.888	-9.502e-16
	1.2502	0.13935		1.2502	-1.9444e-15		14.743	-0.50669		14.743	4.6762e-06		1.2691	-0.016138		1.2691	4.7187e-16		14.893	-0.21964		14.893	-7.2561e-15
	1.2552	0.13935		1.2552	-5.8411e-15		14.748	-0.50669		14.748	5.1593e-06		1.2741	-0.0095174		1.2741	-4.9215e-16		14.898	-0.21787		14.898	-2.4187e-15
	1.2602	0.13054		1.2602	-3.2348e-15		14.753	-0.4715		14.753	5.69e-06		1.2791	-0.0095174		1.2791	-5.783e-16		14.903	-0.21787		14.903	-3.1097e-15
	1.2652	0.10561		1.2652	-6.4264e-15		14.758	-0.33779		14.758	6.2728e-06		1.2841	-0.0095174		1.2841	-6.3227e-16		14.908	-0.18953		14.908	1.2957e-15
	1.2702	0.10561		1.2702	-4.4799e-15		14.763	-0.26742		14.763	6.9123e-06		1.2891	-0.0095174		1.2891	-2.2195e-15		14.913	-0.14348		14.913	-2.937e-15
	1.2752	0.10561		1.2752	-4.0648e-15		14.768	-0.43631		14.768	7.6138e-06		1.2941	-0.0091036		1.2941	-4.8245e-16		14.918	-0.13462		14.918	-3.0234e-15
	1.2802	0.10561		1.2802	-4.5991e-15		14.773	-0.50669		14.773	8.3831e-06		1.2991	-0.012414		1.2991	3.6359e-16		14.923	-0.12045		14.923	-9.502e-16
	1.2852	0.10561		1.2852	-3.7437e-15		14.778	-0.42224		14.778	9.2262e-06		1.3041	-0.019035		1.3041	-9.2096e-16		14.928	-0.09388		14.928	-6.1331e-15
	1.2902	0.10561		1.2902	-5.0173e-15		14.783	-0.33779		14.783	1.015e-05		1.3091	-0.019035		1.3091	-1.4026e-15		14.933	-0.095651		14.933	-4.1463e-15
	1.2952	0.10561		1.2952	-2.7969e-15		14.788	-0.33779		14.788	1.1161e-05		1.3141	-0.019035		1.3141	-1.0794e-15		14.938	-0.095651		14.938	8.6382e-16
	1.3002	0.11881		1.3002	-5.6801e-15		14.793	-0.33779		14.793	1.2269e-05		1.3191	-0.019035		1.3191	-1.6e-15		14.943	-0.074396		14.943	7.7744e-16
	1.3052	0.10561		1.3052	-4.9569e-15		14.798	-0.23223		14.798	1.348e-05		1.3241	-0.019035		1.3241	-2.5399e-16		14.948	-0.05314		14.948	-6.3059e-15
	1.3102	0.10561		1.3102	-6.312e-15		14.803	-0.098522		14.803	1.4805e-05		1.3291	-0.019035		1.3291	-1.4217e-15		14.953	-0.031884		14.953	-3.7144e-15
	1.3152	0.096808		1.3152	-6.3047e-15		14.808	-0.070373		14.808	1.6254e-05		1.3341	-0.019035		1.3341	-1.171e-15		14.958	-0.010628		14.958	1.5549e-15
	1.3202	0.070406		1.3202	-6.0691e-15		14.813	-0.1689		14.813	1.7836e-05		1.3391	-0.019035		1.3391	-5.7174e-16		14.963	-0.010628		14.963	-1.9004e-15
	1.3252	0.070406		1.3252	-8.2409e-15		14.818	-0.1689		14.818	1.9565e-05		1.3441	-0.019035		1.3441	1.1547e-15		14.968	-0.010628		14.968	-6.4786e-15
	1.3302	0.070406		1.3302	-4.6502e-15		14.823	-0.23223		14.823	2.1452e-05		1.3491	-0.018621		1.3491	-7.9052e-16		14.973	-0.010628		14.973	-5.5284e-15
	1.3352	0.070406		1.3352	-6.4405e-15		14.828	-0.38001		14.828	2.3512e-05		1.3541	-0.019035		1.3541	-4.8149e-16		14.978	-0.010628		14.978	-3.2825e-15
	1.3402	0.070406		1.3402	-3.5746e-15		14.833	-0.50669		14.833	2.5758e-05		1.3591	-0.024414		1.3591	-1.382e-16		14.983	-0.019485		14.983	-1.123e-15
	1.3452	0.063072		1.3452	-6.5052e-15		14.838	-0.50669		14.838	2.8207e-05		1.3641	-0.028552		1.3641	-8.5265e-17		14.988	-0.05314		14.988	-1.123e-14
	1.3502	0.044004		1.3502	-7.3936e-15		14.843	-0.50669		14.843	3.0876e-05		1.3691	-0.026897		1.3691	-1.7468e-15		14.993	-0.05314		14.993	-1.0625e-14
	1.3552	0.070406		1.3552	-6.8021e-15		14.848	-0.50669		14.848	3.3784e-05		1.3741	-0.018621		1.3741	-1.9611e-15		14.998	-0.054911		14.998	-6.9969e-15
	1.3602	0.070406		1.3602	-8.4404e-15		14.853	-0.50669		14.853	3.695e-05		1.3791	-0.019035		1.3791	7.1554e-17		15.003	-0.090337		15.003	-7.8607e-15
	1.3652	0.063072		1.3652	-6.6455e-15		14.858	-0.50669		14.858	4.0396e-05		1.3841	-0.019035		1.3841	-5.9971e-16		15.008	-0.099194		15.008	-8.9837e-15
	1.3702	0.042537		1.3702	-9.751e-15		14.863	-0.50669		14.863	4.4145e-05		1.3891	-0.019035		1.3891	-1.408e-15		15.013	-0.099194		15.013	-3.628e-15
	1.3752	0.035203		1.3752	-7.4148e-15		14.868	-0.47854		14.868	4.8221e-05		1.3941	-0.019449		1.3941	-2.4675e-15		15.018	-0.10097		15.018	-2.937e-15
	1.3802	0.035203		1.3802	-9.6258e-15		14.873	-0.30964		14.873	5.2652e-05		1.3991	-0.019449		1.3991	-2.331e-15		15.023	-0.12045		15.023	-5.2693e-15
	1.3852	0.035203		1.3852	-5.5054e-15		14.878	-0.1126		14.878	5.7466e-05		1.4041	-0.021518		1.4041	-1.4548e-15		15.028	-0.14702		15.028	2.5051e-15
	1.3902	0.063072		1.3902	-6.457e-15		14.883	-0.056298		14.883	6.2694e-05		1.4091	-0.028966		1.4091	-9.5718e-16		15.033	-0.14702		15.033	2.0732e-15
	1.3952	0.070406		1.3952	-5.7427e-15		14.888	-0.1689		14.888	6.8368e-05		1.4141	-0.028966		1.4141	-1.1466e-15		15.038	-0.14702		15.038	-1.2093e-15
	1.4002	0.070406		1.4002	-9.6432e-15		14.893	-0.13371		14.893	7.4525e-05		1.4191	-0.021931		1.4191	-1.9699e-15		15.043	-0.14702		15.043	-3.4553e-16
	1.4052	0.070406		1.4052	-5.8126e-15		14.898	-0.1126		14.898	8.1203e-05		1.4241	-0.018621		1.4241	-2.5232e-15		15.048	-0.14525		15.048	-2.2459e-15
	1.4102	0.08214		1.4102	-1.1104e-14		14.903	-0.33779		14.903	8.8441e-05		1.4291	-0.018621		1.4291	-3.3234e-15		15.053	-0.14348		15.053	-3.5416e-15
	1.4152	0.11881		1.4152	-7.9998e-15		14.908	-0.45039		14.908	9.6285e-05		1.4341	-0.010345		1.4341	-2.3071e-15		15.058	-0.14348		15.058	-2.937e-15
	1.4202	0.13935		1.4202	-9.2902e-15		14.913	-0.50669		14.913	0.00010478		1.4391	-0.004138		1.4391	-2.7245e-15		15.063	-0.14171		15.063	-7.7744e-15
	1.4252	0.13935		1.4252	-8.2987e-15		14.918	-0.50669		14.918	0.00011398		1.4441	0.0008276		1.4441	-2.0985e-15		15.068	-0.14171		15.068	-1.1402e-14
	1.4302	0.13935		1.4302	-1.2753e-14		14.923	-0.50669		14.923	0.00012393		1.4491	0.0008276		1.4491	-3.6922e-15		15.073	-0.14171		15.073	-6.9969e-15
	1.4352	0.13935		1.4352	-8.2052e-15		14.928	-0.64039		14.928	0.00013469		1.4541	0.0008276		1.4541	3.6997e-16		15.078	-0.14171		15.078	-4.4055e-15
	1.4402	0.13935		1.4402	-1.0727e-14		14.933	-0.80929		14.933	0.00014633		1.4591	0.0008276		1.4591	-1.0321e-15		15.083	-0.13285		15.083	-7.7744e-15
	1.4452	0.13935		1.4452	-8.7318e-15		14.938	-0.80929		14.938	0.00015891		1.4641	0.0008276		1.4641	-8.1096e-16		15.088	-0.097423		15.088	-5.2261e-15
	1.4502	0.13935		1.4502	-9.8165e-15		14.943	-0.55595		14.943	0.00017249		1.4691	0.0008276		1.4691	-2.024e-15		15.093	-0.077938		15.093	-3.8872e-15
	1.4552	0.11001		1.4552	-1.1546e-14		14.948	-0.50669		14.948	0.00018716		1.4741	0.0004138		1.4741	-1.6456e-15		15.098	-0.05314		15.098	-4.7942e-15
	1.4602	0.083607		1.4602	-9.0232e-15		14.953	-0.50669		14.953	0.00020298		1.4791	0.0053794		1.4791	-2.3561e-15		15.103	-0.086795		15.103	-1.7276e-15
	1.4652	0.070406		1.4652	-1.1207e-14		14.958	-0.5841		14.958	0.00022006		1.4841	0.010345		1.4841	-1.06e-15		15.108	-0.09388		15.108	-6.2195e-15
	1.4702	0.070406		1.4702	-8.546e-15		14.963	-0.80929		14.963	0.00023847		1.4891	0.010345		1.4891	-1.5103e-15		15.113	-0.12045		15.113	-1.3389e-15
	1.4752	0.070406		1.4752	-1.3695e-14		14.968	-0.95004		14.968	0.00025831		1.4941	0.015311		1.4941	2.3654e-16		15.118	-0.13816		15.118	-5.3557e-15
	1.4802	0.070406		1.4802	-9.7028e-15		14.973	-0.92189		14.973	0.00027968		1.4991	0.020276		1.4991	5.9729e-16		15.123	-0.13816		15.123	-2.8938e-15
	1.4852	0.070406		1.4852	-1.2387e-14		14.978	-0.55595		14.978	0.00030269		1.5041	0.020276		1.5041	-1.9362e-15		15.128	-0.13816		15.128	-3.0234e-15
	1.4902	0.070406		1.4902	-8.9523e-15		14.983	-0.1689		14.983	0.00032746		1.5091	0.021931		1.5091	-3.544e-15		15.133	-0.14171		15.133	-9.502e-16
	1.4952	0.070406		1.4952	-1.03e-14		14.988	0		14.988	0.00035411		1.5141	0.029794		1.5141	-1.7568e-15		15.138	-0.17536		15.138	-2.6778e-15
	1.5002	0.070406		1.5002	-1.0233e-14		14.993	0.070373		14.993	0.00038276		1.5191	0.02938		1.5191	-1.139e-16		15.143	-0.21787		15.143	-5.9171e-15
	1.5052	0.070406		1.5052	-1.3593e-14		14.998	0.25334		14.998	0.00041355		1.5241	0.02938		1.5241	2.2693e-16		15.148	-0.22673		15.148	-4.2327e-15
	1.5102	0.070406		1.5102	-1.0942e-14		15.003	0.42224		15.003	0.00044664		1.5291	0.028966		1.5291	6.0462e-16		15.153	-0.22496		15.153	-7.7312e-15
	1.5152	0.070406		1.5152	-1.2381e-14		15.008	0.64743		15.008	0.00048216		1.5341	0.036828		1.5341	1.3378e-15		15.158	-0.24444		15.158	-6.4786e-15
	1.5202	0.083607		1.5202	-7.1559e-15		15.013	0.66854		15.013	0.00052029		1.5391	0.038897		1.5391	9.4558e-16		15.163	-0.24799		15.163	-4.9669e-15
	1.5252	0.070406		1.5252	-1.1062e-14		15.018	0.57002		15.018	0.0005612		1.5441	0.031035		1.5441	2.71e-15		15.168	-0.22142		15.168	-2.5483e-15
	1.5302	0.070406		1.5302	-8.0245e-15		15.023	0.39409		15.023	0.00060507		1.5491	0.028552		1.5491	1.6793e-15		15.173	-0.22319		15.173	-8.6382e-17
	1.5352	0.070406		1.5352	-1.589e-14		15.028	0.33779		15.028	0.00065208		1.5541	0.028552		1.5541	2.0275e-15		15.178	-0.22496		15.178	-4.1463e-15
	1.5402	0.070406		1.5402	-7.6707e-15		15.033	0.39409		15.033	0.00070246		1.5591	0.028552		1.5591	1.4807e-15		15.183	-0.18953		15.183	-3.8008e-15
	1.5452	0.070406		1.5452	-1.3989e-14		15.038	0.57002		15.038	0.0007564		1.5641	0.028552		1.5641	2.9415e-15		15.188	-0.17182		15.188	2.5915e-15
	1.5502	0.070406		1.5502	-6.8141e-15		15.043	0.92189		15.043	0.00081414		1.5691	0.02069		1.5691	2.9003e-15		15.193	-0.13816		15.193	1.5549e-15
	1.5552	0.070406		1.5552	-1.0375e-14		15.048	1.0908		15.048	0.00087591		1.5741	0.014483		1.5741	6.1552e-16		15.198	-0.13816		15.198	-6.4786e-16
	1.5602	0.070406		1.5602	-1.2026e-14		15.053	1.0767		15.053	0.00094197		1.5791	0.0066208		1.5791	1.0359e-15		15.203	-0.13816		15.203	-2.5915e-15
	1.5652	0.096808		1.5652	-1.2846e-14		15.058	1.0063		15.058	0.0010126		1.5841	-0.0012414		1.5841	1.781e-15		15.208	-0.13816		15.208	-1.814e-15
	1.5702	0.10561		1.5702	-7.4438e-15		15.063	1.0063		15.063	0.001088		1.5891	-0.0012414		1.5891	4.5306e-16		15.213	-0.13816		15.213	1.9868e-15
	1.5752	0.10561		1.5752	-1.1502e-14		15.068	0.95004		15.068	0.0011686		1.5941	-0.0008276		1.5941	1.2788e-15		15.218	-0.13816		15.218	-1.5549e-15
	1.5802	0.10561		1.5802	-7.989e-15		15.073	0.73892		15.073	0.0012546		1.5991	-0.0045518		1.5991	2.2829e-15		15.223	-0.13816		15.223	-2.8074e-15
	1.5852	0.12174		1.5852	-9.2064e-15		15.078	0.66854		15.078	0.0013463		1.6041	-0.0099312		1.6041	4.5922e-15		15.228	-0.13816		15.228	-2.4187e-15
	1.5902	0.13935		1.5902	-1.1596e-14		15.083	0.64039		15.083	0.0014441		1.6091	-0.0099312		1.6091	2.1951e-15		15.233	-0.13816		15.233	-4.2327e-15
	1.5952	0.13935		1.5952	-8.8021e-15		15.088	0.50669		15.088	0.0015484		1.6141	-0.019862		1.6141	6.0451e-16		15.238	-0.13993		15.238	-3.0234e-15
	1.6002	0.13935		1.6002	-9.8614e-15		15.093	0.50669		15.093	0.0016595		1.6191	-0.019449		1.6191	1.8838e-15		15.243	-0.12576		15.243	4.1463e-15
	1.6052	0.13935		1.6052	-6.19e-15		15.098	0.40816		15.098	0.0017778		1.6241	-0.022759		1.6241	2.1877e-16		15.248	-0.074396		15.248	9.502e-16
	1.6102	0.13935		1.6102	-7.7547e-15		15.103	0.25334		15.103	0.0019037		1.6291	-0.022759		1.6291	7.6826e-16		15.253	-0.04074		15.253	1.9868e-15
	1.6152	0.13348		1.6152	-7.1012e-15		15.108	0.056298		15.108	0.0020376		1.6341	-0.019449		1.6341	2.4597e-15		15.258	-0.017713		15.258	1.0366e-15
	1.6202	0.10561		1.6202	-8.8604e-15		15.113	-0.056298		15.113	0.0021801		1.6391	-0.019449		1.6391	1.4703e-15		15.263	-0.019485		15.263	-4.9238e-15
	1.6252	0.076273		1.6252	-6.6861e-15		15.118	-0.084448		15.118	0.0023315		1.6441	-0.021518		1.6441	2.4558e-15		15.268	-0.019485		15.268	3.7144e-15
	1.6302	0.070406		1.6302	-8.1032e-15		15.123	0		15.123	0.0024923		1.6491	-0.019862		1.6491	1.0932e-15		15.273	-0.054911		15.273	8.4654e-15
	1.6352	0.070406		1.6352	-9.2703e-15		15.128	0.1126		15.128	0.0026631		1.6541	-0.019862		1.6541	2.4945e-15		15.278	-0.088566		15.278	1.5549e-15
	1.6402	0.070406		1.6402	-5.6968e-15		15.133	0.1689		15.133	0.0028444		1.6591	-0.016552		1.6591	-6.6889e-16		15.283	-0.12222		15.283	8.6382e-17
	1.6452	0.070406		1.6452	-8.053e-15		15.138	0.056298		15.138	0.0030367		1.6641	-0.0049656		1.6641	1.8692e-15		15.288	-0.14702		15.288	5.7012e-15
	1.6502	0.070406		1.6502	-6.9483e-15		15.143	0		15.143	0.0032406		1.6691	0		1.6691	8.5352e-16		15.293	-0.14702		15.293	7.688e-15
	1.6552	0.063072		1.6552	-5.6438e-15		15.148	0		15.148	0.0034567		1.6741	0		1.6741	4.7104e-16		15.298	-0.1665		15.298	5.0965e-15
	1.6602	0.035203		1.6602	-6.1093e-15		15.153	-0.084448		15.153	0.0036856		1.6791	0.0053794		1.6791	3.7865e-15		15.303	-0.18599		15.303	-1.7276e-16
	1.6652	0.035203		1.6652	-8.7993e-15		15.158	-0.25334		15.158	0.0039279		1.6841	0.010345		1.6841	-3.1624e-17		15.308	-0.17536		15.308	6.0467e-15
	1.6702	0.027869		1.6702	-3.1081e-15		15.163	-0.45039		15.163	0.0041844		1.6891	0.012		1.6891	1.319e-15		15.313	-0.14171		15.313	8.1199e-15
	1.6752	0		1.6752	-4.2291e-15		15.168	-0.61224		15.168	0.0044557		1.6941	0.019862		1.6941	-5.149e-18		15.318	-0.13993		15.318	3.5416e-15
	1.6802	0		1.6802	-5.5471e-15		15.173	-0.64039		15.173	0.0047426		1.6991	0.019449		1.6991	2.3453e-15		15.323	-0.13816		15.323	8.5518e-15
	1.6852	0		1.6852	-4.9286e-15		15.178	-0.50669		15.178	0.0050457		1.7041	0.019449		1.7041	3.2424e-15		15.328	-0.13816		15.328	8.6382e-16
	1.6902	0		1.6902	-2.8037e-15		15.183	-0.50669		15.183	0.0053658		1.7091	0.02069		1.7091	-2.1773e-17		15.333	-0.13816		15.333	4.2327e-15
	1.6952	0		1.6952	-3.1614e-15		15.188	-0.50669		15.188	0.0057038		1.7141	0.028966		1.7141	2.4851e-15		15.338	-0.13816		15.338	6.4786e-15
	1.7002	0		1.7002	-6.5609e-15		15.193	-0.45039		15.193	0.0060604		1.7191	0.028966		1.7191	1.1144e-15		15.343	-0.13993		15.343	3.4553e-15
	1.7052	0		1.7052	-1.8581e-15		15.198	-0.33779		15.198	0.0064365		1.7241	0.028966		1.7241	3.0402e-15		15.348	-0.14171		15.348	4.5782e-15
	1.7102	0		1.7102	-3.5286e-15		15.203	-0.40113		15.203	0.006833		1.7291	0.028966		1.7291	2.3242e-15		15.353	-0.1665		15.353	9.5884e-15
	1.7152	0.0058672		1.7152	-3.0475e-15		15.208	-0.50669		15.208	0.0072507		1.7341	0.027311		1.7341	1.4002e-15		15.358	-0.19485		15.358	-1.7276e-16
	1.7202	0.035203		1.7202	-2.9204e-15		15.213	-0.50669		15.213	0.0076906		1.7391	0.019035		1.7391	2.2884e-15		15.363	-0.22673		15.363	1.2266e-14
	1.7252	0.035203		1.7252	-1.3869e-15		15.218	-0.50669		15.218	0.0081536		1.7441	0.012414		1.7441	4.4842e-16		15.368	-0.22673		15.368	7.0833e-15
	1.7302	0.035203		1.7302	-4.42e-15		15.223	-0.50669		15.223	0.0086407		1.7491	0.004138		1.7491	2.0473e-15		15.373	-0.22673		15.373	1.4599e-14
	1.7352	0.052805		1.7352	-1.0082e-15		15.228	-0.50669		15.228	0.0091529		1.7541	-0.0008276		1.7541	-1.1488e-15		15.378	-0.22673		15.378	2.8506e-15
	1.7402	0.070406		1.7402	-2.1315e-15		15.233	-0.57002		15.233	0.0096912		1.7591	-0.0004138		1.7591	2.0974e-15		15.383	-0.22496		15.383	9.4156e-15
	1.7452	0.070406		1.7452	-2.1255e-15		15.238	-0.7741		15.238	0.010257		1.7641	0		1.7641	9.391e-16		15.388	-0.22496		15.388	8.5518e-15
	1.7502	0.076273		1.7502	-2.4391e-15		15.243	-0.72484		15.243	0.01085		1.7691	0		1.7691	-1.0599e-16		15.393	-0.22496		15.393	1.218e-14
	1.7552	0.10561		1.7552	-1.5919e-15		15.248	-0.50669		15.248	0.011473		1.7741	0		1.7741	1.2627e-15		15.398	-0.24444		15.398	6.3922e-15
	1.7602	0.10561		1.7602	1.5783e-16		15.253	-0.61224		15.253	0.012127		1.7791	0		1.7791	6.3414e-16		15.403	-0.2905		15.403	2.7642e-15
	1.7652	0.10561		1.7652	-2.1292e-15		15.258	-0.83744		15.258	0.012811		1.7841	0.0004138		1.7841	1.5251e-15		15.408	-0.30644		15.408	6.4786e-15
	1.7702	0.13348		1.7702	-1.8454e-16		15.263	-0.83744		15.263	0.013529		1.7891	-0.0078622		1.7891	8.7485e-16		15.413	-0.30644		15.413	4.5782e-15
	1.7752	0.13935		1.7752	-2.5292e-15		15.268	-0.83744		15.268	0.01428		1.7941	-0.0095174		1.7941	1.3655e-15		15.418	-0.30644		15.418	5.6148e-15
	1.7802	0.13348		1.7802	1.2368e-16		15.273	-0.83744		15.273	0.015067		1.7991	-0.0095174		1.7991	-1.3173e-15		15.423	-0.28873		15.423	1.0798e-14
	1.7852	0.10561		1.7852	-3.2298e-16		15.278	-0.83744		15.278	0.01589		1.8041	-0.0095174		1.8041	5.425e-16		15.428	-0.23913		15.428	6.3059e-15
	1.7902	0.10561		1.7902	2.5169e-15		15.283	-0.83744		15.283	0.01675		1.8091	-0.011586		1.8091	-5.6746e-16		15.433	-0.21787		15.433	7.1697e-15
	1.7952	0.10561		1.7952	-2.866e-15		15.288	-0.83744		15.288	0.017649		1.8141	-0.019449		1.8141	2.0248e-15		15.438	-0.17536		15.438	8.6382e-15
	1.8002	0.10561		1.8002	2.2756e-15		15.293	-0.69669		15.293	0.018588		1.8191	-0.015311		1.8191	-4.0464e-17		15.443	-0.14171		15.443	2.5915e-16
	1.8052	0.10561		1.8052	-2.046e-16		15.298	-0.50669		15.298	0.019568		1.8241	-0.0091036		1.8241	9.4576e-16		15.448	-0.17005		15.448	4.4918e-15
	1.8102	0.10561		1.8102	2.1542e-15		15.303	-0.64039		15.303	0.02059		1.8291	-0.0091036		1.8291	2.4939e-15		15.453	-0.15056		15.453	6.0467e-16
	1.8152	0.076273		1.8152	-1.7556e-16		15.308	-0.83744		15.308	0.021656		1.8341	-0.0012414		1.8341	1.9481e-15		15.458	-0.14171		15.458	5.3557e-15
	1.8202	0.070406		1.8202	2.1109e-15		15.313	-0.75299		15.313	0.022768		1.8391	0.0004138		1.8391	2.322e-15		15.463	-0.13993		15.463	3.1097e-15
	1.8252	0.076273		1.8252	1.4657e-15		15.318	-0.55595		15.318	0.023925		1.8441	0.0004138		1.8441	1.9602e-15		15.468	-0.13993		15.468	6.565e-15
	1.8302	0.10561		1.8302	2.3377e-15		15.323	-0.50669		15.323	0.02513		1.8491	0.0004138		1.8491	1.6981e-15		15.473	-0.13993		15.473	8.6382e-15
	1.8352	0.10561		1.8352	1.2586e-15		15.328	-0.50669		15.328	0.026384		1.8541	-0.0037242		1.8541	2.5725e-15		15.478	-0.13993		15.478	6.565e-15
	1.8402	0.10561		1.8402	-5.4807e-16		15.333	-0.43631		15.333	0.027688		1.8591	-0.0099312		1.8591	8.602e-16		15.483	-0.13993		15.483	6.7378e-15
	1.8452	0.11881		1.8452	2.3834e-15		15.338	-0.25334		15.338	0.029043		1.8641	-0.0099312		1.8641	2.434e-15		15.488	-0.13993		15.488	-3.4553e-16
	1.8502	0.13935		1.8502	6.2022e-15		15.343	-0.1689		15.343	0.030451		1.8691	-0.0099312		1.8691	2.9106e-15		15.493	-0.13816		15.493	-2.5915e-16
	1.8552	0.13054		1.8552	3.7493e-15		15.348	-0.22519		15.348	0.031913		1.8741	-0.010345		1.8741	2.5952e-15		15.498	-0.13816		15.498	2.937e-15
	1.8602	0.10561		1.8602	3.2807e-15		15.353	-0.36594		15.353	0.033429		1.8791	-0.010345		1.8791	3.3532e-15		15.503	-0.13462		15.503	2.5915e-15
	1.8652	0.076273		1.8652	3.4188e-15		15.358	-0.50669		15.358	0.035002		1.8841	-0.0078622		1.8841	4.1611e-15		15.508	-0.13285		15.508	-2.2459e-15
	1.8702	0.070406		1.8702	5.0436e-15		15.363	-0.66854		15.363	0.036631		1.8891	-0.0004138		1.8891	1.3947e-15		15.513	-0.13108		15.513	2.5051e-15
	1.8752	0.079207		1.8752	5.7777e-15		15.368	-0.5841		15.368	0.03832		1.8941	0.002069		1.8941	3.2627e-15		15.518	-0.13108		15.518	-2.5915e-15
	1.8802	0.10561		1.8802	3.5174e-15		15.373	-0.50669		15.373	0.040067		1.8991	0.0091036		1.8991	2.5001e-15		15.523	-0.12931		15.523	5.1829e-15
	1.8852	0.10561		1.8852	8.1456e-15		15.378	-0.42224		15.378	0.041875		1.9041	0.012414		1.9041	1.3036e-15		15.528	-0.15411		15.528	-8.6382e-16
	1.8902	0.10561		1.8902	3.8622e-15		15.383	-0.33779		15.383	0.043745		1.9091	0.019035		1.9091	3.1368e-15		15.533	-0.17182		15.533	9.502e-16
	1.8952	0.10561		1.8952	6.0096e-15		15.388	-0.26742		15.388	0.045677		1.9141	0.026897		1.9141	7.4322e-16		15.538	-0.17359		15.538	2.2027e-15
	1.9002	0.10561		1.9002	7.2406e-15		15.393	-0.1689		15.393	0.047672		1.9191	0.028966		1.9191	3.8178e-15		15.543	-0.20902		15.543	6.6514e-15
	1.9052	0.10561		1.9052	7.1845e-15		15.398	-0.1689		15.398	0.049732		1.9241	0.027725		1.9241	1.8956e-15		15.548	-0.21787		15.548	8.2926e-15
	1.9102	0.12174		1.9102	8.0192e-15		15.403	-0.1689		15.403	0.051856		1.9291	0.019862		1.9291	6.5974e-16		15.553	-0.21964		15.553	1.2957e-15
	1.9152	0.13935		1.9152	8.2237e-15		15.408	-0.26742		15.408	0.054046		1.9341	0.019862		1.9341	1.1776e-15		15.558	-0.18776		15.558	4.3191e-15
	1.9202	0.13935		1.9202	6.4336e-15		15.413	-0.23223		15.413	0.056302		1.9391	0.015311		1.9391	8.0843e-16		15.563	-0.1789		15.563	9.0701e-16
	1.9252	0.13935		1.9252	5.5385e-15		15.418	-0.084448		15.418	0.058625		1.9441	0.0099312		1.9441	1.9504e-15		15.568	-0.1789		15.568	-1.2957e-15
	1.9302	0.13935		1.9302	7.6711e-15		15.423	0		15.423	0.061016		1.9491	0.0099312		1.9491	1.7339e-15		15.573	-0.15588		15.573	3.1097e-15
	1.9352	0.13935		1.9352	5.1757e-15		15.428	0		15.428	0.063474		1.9541	0.010345		1.9541	2.6878e-15		15.578	-0.13993		15.578	-1.9868e-15
	1.9402	0.13935		1.9402	5.9696e-15		15.433	0		15.433	0.065999		1.9591	0.010345		1.9591	1.9203e-16		15.583	-0.14171		15.583	-1.4685e-15
	1.9452	0.13935		1.9452	8.0455e-15		15.438	0.070373		15.438	0.068594		1.9641	0.0053794		1.9641	3.2266e-15		15.588	-0.14171		15.588	-2.3323e-15
	1.9502	0.13935		1.9502	5.4844e-15		15.443	0		15.443	0.071256		1.9691	0.0004138		1.9691	1.7168e-15		15.593	-0.14171		15.593	2.5051e-15
	1.9552	0.13935		1.9552	6.7527e-15		15.448	-0.035186		15.448	0.073987		1.9741	0.0008276		1.9741	-1.5012e-15		15.598	-0.13993		15.598	-2.8938e-15
	1.9602	0.13935		1.9602	3.8759e-15		15.453	-0.23223		15.453	0.076785		1.9791	0.0008276		1.9791	-6.2227e-16		15.603	-0.13816		15.603	-3.4553e-16
	1.9652	0.13935		1.9652	6.3873e-15		15.458	-0.33779		15.458	0.079652		1.9841	0.0008276		1.9841	2.7642e-15		15.608	-0.13816		15.608	-1.9868e-15
	1.9702	0.13935		1.9702	4.4356e-15		15.463	-0.4715		15.463	0.082586		1.9891	0.0008276		1.9891	-1.0034e-15		15.613	-0.13639		15.613	-1.2957e-16
	1.9752	0.13935		1.9752	4.2078e-15		15.468	-0.50669		15.468	0.085588		1.9941	0.0008276		1.9941	1.3734e-15		15.618	-0.13285		15.618	1.6844e-15
	1.9802	0.13935		1.9802	8.2577e-15		15.473	-0.50669		15.473	0.088655		1.9991	0.0008276		1.9991	1.8195e-15		15.623	-0.13285		15.623	-1.3389e-15
	1.9852	0.13935		1.9852	7.43e-15		15.478	-0.50669		15.478	0.091789		2.0041	0.0008276		2.0041	2.9554e-15		15.628	-0.13285		15.628	-2.6346e-15
	1.9902	0.13935		1.9902	4.6794e-15		15.483	-0.50669		15.483	0.094987		2.0091	0.0008276		2.0091	1.0712e-15		15.633	-0.13285		15.633	4.2759e-15
	1.9952	0.13935		1.9952	3.4615e-15		15.488	-0.50669		15.488	0.098249		2.0141	0.0008276		2.0141	2.4568e-15		15.638	-0.099194		15.638	-3.7576e-15
	2.0002	0.13494		2.0002	4.9598e-15		15.493	-0.61224		15.493	0.10157		2.0191	0.0008276		2.0191	-7.6022e-17		15.643	-0.090337		15.643	-1.5549e-15
	2.0052	0.10561		2.0052	5.3764e-15		15.498	-0.66854		15.498	0.10496		2.0241	0.0008276		2.0241	1.0034e-15		15.648	-0.090337		15.648	-2.3755e-15
	2.0102	0.090941		2.0102	6.9932e-15		15.503	-0.66854		15.503	0.1084		2.0291	0.0012414		2.0291	5.9198e-16		15.653	-0.10805		15.653	-6.4786e-16
	2.0152	0.070406		2.0152	3.9042e-15		15.508	-0.72484		15.508	0.11191		2.0341	0.0012414		2.0341	2.9842e-16		15.658	-0.13285		15.658	1.0366e-15
	2.0202	0.093875		2.0202	6.9022e-15		15.513	-0.83744		15.513	0.11547		2.0391	0.0008276		2.0391	2.2208e-15		15.663	-0.13285		15.663	2.3323e-15
	2.0252	0.10561		2.0252	3.2848e-15		15.518	-0.83744		15.518	0.11908		2.0441	0.0008276		2.0441	2.6516e-15		15.668	-0.10805		15.668	-5.6148e-16
	2.0302	0.10561		2.0302	3.1154e-15		15.523	-0.80929		15.523	0.12275		2.0491	0.0004138		2.0491	1.13e-15		15.673	-0.090337		15.673	-4.9238e-15
	2.0352	0.10561		2.0352	6.2924e-15		15.528	-0.57002		15.528	0.12646		2.0541	0		2.0541	2.2307e-15		15.678	-0.12222		15.678	-3.3257e-15
	2.0402	0.10561		2.0402	4.9414e-15		15.533	-0.28149		15.533	0.13022		2.0591	-0.0078622		2.0591	6.6711e-16		15.683	-0.13108		15.683	1.7276e-15
	2.0452	0.10561		2.0452	4.0107e-15		15.538	-0.070373		15.538	0.13403		2.0641	-0.0099312		2.0641	7.049e-16		15.688	-0.13108		15.688	-3.1097e-15
	2.0502	0.10561		2.0502	5.6268e-15		15.543	-0.056298		15.543	0.13788		2.0691	-0.015724		2.0691	7.7142e-16		15.693	-0.11514		15.693	-4.1463e-15
	2.0552	0.12761		2.0552	4.7947e-15		15.548	-0.1689		15.548	0.14177		2.0741	-0.019862		2.0741	1.8588e-15		15.698	-0.099194		15.698	-6.0899e-15
	2.0602	0.13935		2.0602	3.135e-15		15.553	-0.13371		15.553	0.14569		2.0791	-0.019449		2.0791	2.0464e-15		15.703	-0.13285		15.703	-4.5964e-15
	2.0652	0.13935		2.0652	6.0113e-15		15.558	0		15.558	0.14964		2.0841	-0.019449		2.0841	2.4651e-15		15.708	-0.13462		15.708	-3.8535e-15
	2.0702	0.13935		2.0702	2.4591e-15		15.563	0.22519		15.563	0.15362		2.0891	-0.026069		2.0891	-1.0934e-15		15.713	-0.11868		15.713	-4.331e-15
	2.0752	0.12174		2.0752	5.2907e-15		15.568	0.36594		15.568	0.15763		2.0941	-0.037242		2.0941	2.9336e-15		15.718	-0.09388		15.718	-4.0441e-15
	2.0802	0.10561		2.0802	1.9655e-15		15.573	0.55595		15.573	0.16166		2.0991	-0.040553		2.0991	-5.0207e-16		15.723	-0.060225		15.723	-5.4521e-15
	2.0852	0.093875		2.0852	8.0143e-17		15.578	0.66854		15.578	0.1657		2.1041	-0.048829		2.1041	-9.499e-17		15.728	-0.085023		15.728	-8.7537e-15
	2.0902	0.070406		2.0902	2.1026e-15		15.583	0.64039		15.583	0.16975		2.1091	-0.056691		2.1091	5.1844e-16		15.733	-0.10451		15.733	-3.418e-15
	2.0952	0.070406		2.0952	3.2073e-15		15.588	0.64039		15.588	0.17382		2.1141	-0.058346		2.1141	1.4263e-15		15.738	-0.13639		15.738	-1.9085e-15
	2.1002	0.070406		2.1002	3.1538e-15		15.593	0.72484		15.593	0.17788		2.1191	-0.058346		2.1191	-2.3304e-16		15.743	-0.13816		15.743	-6.5138e-15
	2.1052	0.070406		2.1052	3.9429e-16		15.598	0.90781		15.598	0.18194		2.1241	-0.058346		2.1241	1.8424e-16		15.748	-0.13816		15.748	-4.1724e-15
	2.1102	0.070406		2.1102	1.5631e-15		15.603	1.0063		15.603	0.186		2.1291	-0.058346		2.1291	7.2461e-16		15.753	-0.14525		15.753	-9.3827e-17
	2.1152	0.070406		2.1152	-2.598e-15		15.608	1.0063		15.608	0.19004		2.1341	-0.058346		2.1341	1.3283e-16		15.758	-0.1789		15.758	-6.6007e-16
	2.1202	0.070406		2.1202	2.1431e-15		15.613	0.92189		15.613	0.19406		2.1391	-0.058346		2.1391	-2.0608e-16		15.763	-0.1789		15.763	-1.234e-15
	2.1252	0.070406		2.1252	1.7615e-16		15.618	0.70373		15.618	0.19807		2.1441	-0.05007		2.1441	-3.2033e-16		15.768	-0.1789		15.768	-7.2767e-15
	2.1302	0.063072		2.1302	-2.5483e-15		15.623	0.66854		15.623	0.20204		2.1491	-0.048415		2.1491	-1.2661e-15		15.773	-0.19662		15.773	-1.8349e-15
	2.1352	0.035203		2.1352	-3.7008e-15		15.628	0.66854		15.628	0.20598		2.1541	-0.048415		2.1541	-4.8898e-17		15.778	-0.22142		15.778	-4.6333e-15
	2.1402	0.035203		2.1402	-1.1938e-15		15.633	0.66854		15.633	0.20987		2.1591	-0.048829		2.1591	7.5496e-16		15.783	-0.22142		15.783	-5.4205e-15
	2.1452	0.017602		2.1452	-3.5078e-15		15.638	0.66854		15.638	0.21372		2.1641	-0.043449		2.1641	-8.3823e-16		15.788	-0.20547		15.788	-6.6256e-15
	2.1502	0.014668		2.1502	1.8299e-16		15.643	0.66854		15.643	0.21752		2.1691	-0.039311		2.1691	-2.686e-16		15.793	-0.1789		15.793	-3.2555e-15
	2.1552	0.035203		2.1552	-1.1276e-15		15.648	0.66854		15.648	0.22126		2.1741	-0.039311		2.1741	-1.2687e-15		15.798	-0.1789		15.798	2.8082e-17
	2.1602	0.035203		2.1602	-2.5349e-15		15.653	0.64039		15.653	0.22493		2.1791	-0.039311		2.1791	-4.0778e-16		15.803	-0.16296		15.803	-5.1424e-15
	2.1652	0.035203		2.1652	8.7368e-16		15.658	0.39409		15.658	0.22853		2.1841	-0.037242		2.1841	-8.7143e-16		15.808	-0.13816		15.808	-2.2328e-16
	2.1702	0.035203		2.1702	-5.6766e-15		15.663	0.1689		15.663	0.23205		2.1891	-0.02938		2.1891	-1.3595e-15		15.813	-0.13816		15.813	-3.0194e-15
	2.1752	0.044004		2.1752	-1.6173e-15		15.668	0		15.668	0.23549		2.1941	-0.023587		2.1941	7.727e-16		15.818	-0.13816		15.818	-4.4645e-15
	2.1802	0.052805		2.1802	-4.6981e-15		15.673	0		15.673	0.23883		2.1991	-0.017793		2.1991	2.2418e-16		15.823	-0.13993		15.823	-7.4079e-15
	2.1852	0.035203		2.1852	-1.7913e-15		15.678	0		15.678	0.24208		2.2041	-0.0099312		2.2041	-1.3531e-15		15.828	-0.13993		15.828	-1.7827e-15
	2.1902	0.035203		2.1902	-2.3118e-15		15.683	0.098522		15.683	0.24522		2.2091	-0.0099312		2.2091	9.1338e-16		15.833	-0.13993		15.833	-2.123e-15
	2.1952	0.035203		2.1952	-4.7267e-15		15.688	0.1689		15.688	0.24825		2.2141	-0.0057932		2.2141	-1.0671e-15		15.838	-0.13993		15.838	-1.2798e-15
	2.2002	0.035203		2.2002	-3.135e-15		15.693	0.1689		15.693	0.25116		2.2191	-0.0004138		2.2191	-8.033e-16		15.843	-0.13993		15.843	-8.8943e-17
	2.2052	0.035203		2.2052	-3.425e-15		15.698	0.1689		15.698	0.25394		2.2241	-0.0004138		2.2241	-1.6817e-15		15.848	-0.13993		15.848	-5.752e-15
	2.2102	0.035203		2.2102	-4.4885e-15		15.703	0.1689		15.703	0.2566		2.2291	-0.0004138		2.2291	-3.5285e-16		15.853	-0.13993		15.853	-2.5193e-15
	2.2152	0.035203		2.2152	-5.8601e-15		15.708	0.26742		15.708	0.25911		2.2341	-0.0004138		2.2341	-1.8069e-16		15.858	-0.13993		15.858	-2.5191e-15
	2.2202	0.061605		2.2202	-5.0227e-15		15.713	0.42224		15.713	0.26148		2.2391	-0.0004138		2.2391	-2.1484e-15		15.863	-0.14171		15.863	-4.3885e-15
	2.2252	0.070406		2.2252	-7.446e-15		15.718	0.50669		15.718	0.26369		2.2441	-0.004138		2.2441	-2.1081e-15		15.868	-0.14171		15.868	1.2546e-15
	2.2302	0.070406		2.2302	-2.7937e-15		15.723	0.50669		15.723	0.26575		2.2491	-0.0057932		2.2491	-1.25e-15		15.873	-0.14171		15.873	-7.3899e-15
	2.2352	0.070406		2.2352	-5.3949e-15		15.728	0.4715		15.728	0.26764		2.2541	0		2.2541	5.2765e-16		15.878	-0.14171		15.878	-3.6163e-15
	2.2402	0.044004		2.2402	-3.9029e-15		15.733	0.33779		15.733	0.26936		2.2591	0		2.2591	-4.3007e-16		15.883	-0.17536		15.883	-4.3159e-15
	2.2452	0.035203		2.2452	-2.7198e-15		15.738	0.28149		15.738	0.27091		2.2641	0.004138		2.2641	-2.9792e-15		15.888	-0.18422		15.888	-3.6925e-15
	2.2502	0.035203		2.2502	-4.6581e-15		15.743	0.070373		15.743	0.27227		2.2691	0.010345		2.2691	-1.5701e-15		15.893	-0.20016		15.893	-4.5446e-15
	2.2552	0.035203		2.2552	-6.1567e-15		15.748	-0.035186		15.748	0.27344		2.2741	0.014069		2.2741	-4.194e-16		15.898	-0.22673		15.898	-1.807e-15
	2.2602	0.035203		2.2602	-3.0463e-15		15.753	-0.1689		15.753	0.27441		2.2791	0.019862		2.2791	-2.0603e-15		15.903	-0.22673		15.903	-3.3241e-15
	2.2652	0.035203		2.2652	-8.0772e-15		15.758	-0.1689		15.758	0.27519		2.2841	0.019862		2.2841	-1.3389e-16		15.908	-0.26038		15.908	1.7817e-15
	2.2702	0.035203		2.2702	-2.1282e-15		15.763	-0.1689		15.763	0.27576		2.2891	0.013655		2.2891	-1.2303e-15		15.913	-0.26924		15.913	-3.3281e-15
	2.2752	0.055738		2.2752	-5.6339e-15		15.768	-0.1689		15.768	0.27611		2.2941	0.0053794		2.2941	-1.0456e-15		15.918	-0.26924		15.918	-6.7107e-15
	2.2802	0.070406		2.2802	-4.7545e-15		15.773	-0.042224		15.773	0.27626		2.2991	0.0004138		2.2991	-2.3243e-15		15.923	-0.3029		15.923	-3.7954e-15
	2.2852	0.070406		2.2852	-3.6308e-15		15.778	0		15.778	0.27618		2.3041	0.0004138		2.3041	-5.8501e-16		15.928	-0.30998		15.928	-1.8195e-15
	2.2902	0.070406		2.2902	-2.8439e-15		15.783	-0.035186		15.783	0.27588		2.3091	0.0008276		2.3091	-8.5033e-16		15.933	-0.30821		15.933	-7.847e-15
	2.2952	0.079207		2.2952	-1.7668e-15		15.788	-0.1689		15.788	0.27535		2.3141	0.0012414		2.3141	-8.6048e-16		15.938	-0.30644		15.938	-6.3104e-16
	2.3002	0.10561		2.3002	-1.6799e-15		15.793	-0.1689		15.793	0.27458		2.3191	-0.0045518		2.3191	-2.5569e-15		15.943	-0.30644		15.943	-5.7837e-15
	2.3052	0.12174		2.3052	-2.7574e-15		15.798	-0.20408		15.798	0.27358		2.3241	-0.011586		2.3241	-5.994e-16		15.948	-0.30644		15.948	-5.5678e-15
	2.3102	0.13935		2.3102	-5.6543e-15		15.803	-0.33779		15.803	0.27235		2.3291	-0.017793		2.3291	-9.0821e-16		15.953	-0.30644		15.953	-1.9223e-15
	2.3152	0.13935		2.3152	-1.9751e-15		15.808	-0.33779		15.808	0.27087		2.3341	-0.018207		2.3341	8.8219e-16		15.958	-0.30644		15.958	-4.2526e-15
	2.3202	0.13935		2.3202	-3.7141e-15		15.813	-0.33779		15.813	0.26914		2.3391	-0.018621		2.3391	-9.3172e-16		15.963	-0.30644		15.963	-2.4482e-15
	2.3252	0.13935		2.3252	-1.5338e-15		15.818	-0.25334		15.818	0.26717		2.3441	-0.018621		2.3441	-9.1114e-16		15.968	-0.30644		15.968	-1.007e-15
	2.3302	0.13935		2.3302	-5.696e-15		15.823	-0.028149		15.823	0.26495		2.3491	-0.019035		2.3491	7.0746e-16		15.973	-0.30644		15.973	-5.9167e-16
	2.3352	0.13935		2.3352	-4.4148e-16		15.828	0.20408		15.828	0.26249		2.3541	-0.019449		2.3541	-2.2422e-16		15.978	-0.30644		15.978	-3.4411e-16
	2.3402	0.13935		2.3402	-4.5395e-15		15.833	0.36594		15.833	0.25977		2.3591	-0.019449		2.3591	-1.7501e-16		15.983	-0.29758		15.983	-1.84e-15
	2.3452	0.13054		2.3452	2.7964e-15		15.838	0.60521		15.838	0.2568		2.3641	-0.019449		2.3641	1.5444e-15		15.988	-0.24799		15.988	-1.2952e-15
	2.3502	0.10561		2.3502	-4.1953e-15		15.843	0.78114		15.843	0.25358		2.3691	-0.019449		2.3691	5.5428e-17		15.993	-0.23027		15.993	-5.3341e-16
	2.3552	0.10561		2.3552	-2.3654e-15		15.848	1.0063		15.848	0.2501		2.3741	-0.019862		2.3741	1.9351e-15		15.998	-0.27278		15.998	-2.7377e-15
	2.3602	0.10561		2.3602	-1.5413e-15		15.853	1.0063		15.853	0.24638		2.3791	-0.019862		2.3791	1.1745e-15		16.003	-0.30644		16.003	1.6913e-15
	2.3652	0.096808		2.3652	-1.2709e-15		15.858	1.0063		15.858	0.24241		2.3841	-0.021518		2.3841	3.0239e-15		16.008	-0.30644		16.008	-4.1675e-15
	2.3702	0.070406		2.3702	6.9632e-16		15.863	1.0063		15.863	0.23819		2.3891	-0.02938		2.3891	1.3898e-15		16.013	-0.29758		16.013	-6.3667e-15
	2.3752	0.070406		2.3752	-3.8377e-15		15.868	1.0063		15.868	0.23372		2.3941	-0.02938		2.3941	2.8619e-15		16.018	-0.26216		16.018	-5.4779e-15
	2.3802	0.070406		2.3802	2.1919e-16		15.873	0.87262		15.873	0.22901		2.3991	-0.02938		2.3991	1.0984e-15		16.023	-0.26216		16.023	-5.869e-15
	2.3852	0.070406		2.3852	-1.7424e-15		15.878	0.66854		15.878	0.22406		2.4041	-0.029794		2.4041	1.2883e-15		16.028	-0.26216		16.028	-5.6227e-15
	2.3902	0.070406		2.3902	-3.1788e-16		15.883	0.57002		15.883	0.21887		2.4091	-0.024828		2.4091	3.1389e-15		16.033	-0.26216		16.033	-8.3859e-15
	2.3952	0.048404		2.3952	-2.9601e-15		15.888	0.40113		15.888	0.21344		2.4141	-0.019862		2.4141	2.0161e-15		16.038	-0.26216		16.038	-4.6829e-15
	2.4002	0.035203		2.4002	3.0211e-15		15.893	0.23223		15.893	0.20779		2.4191	-0.019862		2.4191	3.3711e-15		16.043	-0.26216		16.043	-9.5207e-15
	2.4052	0.035203		2.4052	-1.3213e-15		15.898	0.1689		15.898	0.2019		2.4241	-0.019862		2.4241	2.4653e-15		16.048	-0.24621		16.048	-5.2342e-15
	2.4102	0.035203		2.4102	2.5538e-15		15.903	0.1689		15.903	0.1958		2.4291	-0.019862		2.4291	1.1995e-15		16.053	-0.22142		16.053	-1.9909e-15
	2.4152	0.007334		2.4152	1.106e-15		15.908	0.035186		15.908	0.18948		2.4341	-0.019862		2.4341	1.1703e-15		16.058	-0.22142		16.058	-4.8683e-15
	2.4202	0		2.4202	3.5063e-15		15.913	0.13371		15.913	0.18294		2.4391	-0.012		2.4391	2.6323e-15		16.063	-0.22142		16.063	-4.3578e-15
	2.4252	0.0088008		2.4252	4.7143e-16		15.918	0.23223		15.918	0.17621		2.4441	-0.0086898		2.4441	2.1894e-15		16.068	-0.22142		16.068	-6.4734e-15
	2.4302	0.035203		2.4302	2.9278e-15		15.923	0.43631		15.923	0.16927		2.4491	-0.0004138		2.4491	3.8943e-15		16.073	-0.25507		16.073	-3.667e-15
	2.4352	0.052805		2.4352	5.2994e-16		15.928	0.66854		15.928	0.16214		2.4541	-0.0004138		2.4541	3.1347e-17		16.078	-0.23027		16.078	-4.8911e-15
	2.4402	0.070406		2.4402	1.5006e-15		15.933	0.79521		15.933	0.15483		2.4591	-0.0004138		2.4591	1.575e-15		16.083	-0.22319		16.083	-4.5356e-15
	2.4452	0.070406		2.4452	1.9568e-15		15.938	0.87262		15.938	0.14734		2.4641	-0.0004138		2.4641	1.2537e-16		16.088	-0.22496		16.088	-5.0336e-15
	2.4502	0.070406		2.4502	1.399e-15		15.943	1.0063		15.943	0.13968		2.4691	0		2.4691	1.2261e-15		16.093	-0.20016		16.093	-4.18e-15
	2.4552	0.088008		2.4552	2.3552e-15		15.948	1.0063		15.948	0.13186		2.4741	0		2.4741	-3.627e-16		16.098	-0.17536		16.098	-3.2862e-15
	2.4602	0.10561		2.4602	1.6993e-15		15.953	1.0063		15.953	0.12388		2.4791	0		2.4791	9.1225e-16		16.103	-0.13993		16.103	-4.3327e-15
	2.4652	0.13935		2.4652	1.9263e-15		15.958	0.943		15.958	0.11576		2.4841	-0.0057932		2.4841	-1.7264e-15		16.108	-0.11336		16.108	-3.8194e-15
	2.4702	0.13935		2.4702	4.3864e-15		15.963	0.97115		15.963	0.1075		2.4891	-0.0099312		2.4891	3.0685e-16		16.113	-0.095651		16.113	-7.2223e-15
	2.4752	0.13935		2.4752	-7.2483e-16		15.968	0.87966		15.968	0.099123		2.4941	-0.0099312		2.4941	9.6529e-16		16.118	-0.095651		16.118	-6.1661e-15
	2.4802	0.15108		2.4802	2.5816e-15		15.973	0.7741		15.973	0.090624		2.4991	-0.0099312		2.4991	1.3387e-15		16.123	-0.095651		16.123	-3.9921e-15
	2.4852	0.17455		2.4852	1.3251e-15		15.978	0.66854		15.978	0.082017		2.5041	-0.0099312		2.5041	5.4959e-16		16.128	-0.095651		16.128	-3.7583e-15
	2.4902	0.17455		2.4902	2.6534e-15		15.983	0.47854		15.983	0.073314		2.5091	-0.0099312		2.5091	-4.6155e-16		16.133	-0.070853		16.133	-3.3064e-15
	2.4952	0.15695		2.4952	1.6323e-16		15.988	0.1689		15.988	0.064523		2.5141	-0.0099312		2.5141	-1.9995e-15		16.138	-0.05314		16.138	-6.476e-15
	2.5002	0.13935		2.5002	5.2302e-15		15.993	-0.070373		15.993	0.055655		2.5191	-0.0024828		2.5191	-5.9261e-16		16.143	-0.044283		16.143	-5.648e-15
	2.5052	0.16135		2.5052	2.6911e-15		15.998	-0.1689		15.998	0.046721		2.5241	0		2.5241	-7.5003e-16		16.148	-0.010628		16.148	-6.1357e-15
	2.5102	0.18042		2.5102	1.0218e-15		16.003	-0.056298		16.003	0.037731		2.5291	0		2.5291	-1.9586e-15		16.153	-0.012399		16.153	-7.3394e-15
	2.5152	0.16868		2.5152	2.4819e-15		16.008	0.13371		16.008	0.028696		2.5341	0.0004138		2.5341	5.5441e-16		16.158	-0.012399		16.158	-8.1623e-15
	2.5202	0.13935		2.5202	2.289e-15		16.013	0.3026		16.013	0.019626		2.5391	0.0004138		2.5391	-8.136e-16		16.163	-0.014171		16.163	-3.0475e-15
	2.5252	0.13935		2.5252	3.3081e-15		16.018	0.42224		16.018	0.010533		2.5441	0.0004138		2.5441	-5.9133e-16		16.168	-0.051368		16.168	-4.9372e-15
	2.5302	0.13935		2.5302	2.3942e-15		16.023	0.50669		16.023	0.0014277		2.5491	-0.0016552		2.5491	-2.0516e-15		16.173	-0.058454		16.173	-4.9296e-16
	2.5352	0.13935		2.5352	1.1936e-15		16.028	0.50669		16.028	-0.0076796		2.5541	-0.010759		2.5541	-7.2205e-16		16.178	-0.058454		16.178	-3.718e-15
	2.5402	0.16281		2.5402	4.763e-15		16.033	0.57002		16.033	-0.016778		2.5591	-0.018621		2.5591	-4.4686e-16		16.183	-0.092109		16.183	-8.2739e-15
	2.5452	0.17455		2.5452	1.8603e-15		16.038	0.5841		16.038	-0.025856		2.5641	-0.018621		2.5641	-1.8409e-15		16.188	-0.099194		16.188	-6.2216e-15
	2.5502	0.15695		2.5502	3.5973e-15		16.043	0.50669		16.043	-0.034903		2.5691	-0.026069		2.5691	-1.4664e-15		16.193	-0.099194		16.193	-7.964e-15
	2.5552	0.13935		2.5552	1.3422e-15		16.048	0.40113		16.048	-0.043908		2.5741	-0.028552		2.5741	-1.8539e-15		16.198	-0.10274		16.198	-1.217e-14
	2.5602	0.13935		2.5602	1.0199e-15		16.053	0.3026		16.053	-0.052861		2.5791	-0.028552		2.5791	-3.3173e-15		16.203	-0.13816		16.203	-9.4675e-15
	2.5652	0.13935		2.5652	1.153e-15		16.058	0.084448		16.058	-0.06175		2.5841	-0.025242		2.5841	-2.1843e-16		16.208	-0.13462		16.208	-1.3251e-14
	2.5702	0.13935		2.5702	3.0709e-15		16.063	-0.035186		16.063	-0.070567		2.5891	-0.019449		2.5891	-2.0509e-15		16.213	-0.13285		16.213	-8.4465e-15
	2.5752	0.13935		2.5752	2.5515e-15		16.068	-0.23223		16.068	-0.079299		2.5941	-0.019449		2.5941	-2.6864e-15		16.218	-0.16119		16.218	-1.4841e-14
	2.5802	0.13935		2.5802	1.2238e-15		16.073	-0.42224		16.073	-0.087937		2.5991	-0.019449		2.5991	-4.4442e-15		16.223	-0.17536		16.223	-9.8838e-15
	2.5852	0.13935		2.5852	1.3083e-15		16.078	-0.50669		16.078	-0.09647		2.6041	-0.011586		2.6041	-3.1519e-15		16.228	-0.19307		16.228	-9.9095e-15
	2.5902	0.13935		2.5902	3.8462e-15		16.083	-0.50669		16.083	-0.10489		2.6091	-0.0016552		2.6091	-1.462e-15		16.233	-0.17713		16.233	-8.2637e-15
	2.5952	0.13935		2.5952	7.1889e-15		16.088	-0.47854		16.088	-0.11319		2.6141	0		2.6141	-1.2328e-15		16.238	-0.17713		16.238	-1.0087e-14
	2.6002	0.13935		2.6002	4.6068e-15		16.093	-0.3026		16.093	-0.12135		2.6191	-0.0004138		2.6191	-3.7421e-16		16.243	-0.1789		16.243	-5.9376e-15
	2.6052	0.13935		2.6052	8.3099e-16		16.098	-0.056298		16.098	-0.12937		2.6241	-0.0004138		2.6241	-4.6782e-15		16.248	-0.21433		16.248	-9.5844e-15
	2.6102	0.13935		2.6102	1.2655e-15		16.103	0.13371		16.103	-0.13724		2.6291	-0.0004138		2.6291	-1.2753e-15		16.253	-0.22142		16.253	-8.1978e-15
	2.6152	0.13935		2.6152	5.9108e-15		16.108	0.028149		16.108	-0.14496		2.6341	-0.0004138		2.6341	-1.8565e-15		16.258	-0.22319		16.258	-5.277e-15
	2.6202	0.13935		2.6202	4.9194e-15		16.113	0.070373		16.113	-0.1525		2.6391	-0.0070346		2.6391	-1.0819e-15		16.263	-0.22673		16.263	-7.4791e-15
	2.6252	0.13935		2.6252	3.3964e-15		16.118	0		16.118	-0.15987		2.6441	-0.0008276		2.6441	7.1691e-16		16.268	-0.22673		16.268	-6.8999e-15
	2.6302	0.13935		2.6302	1.3613e-15		16.123	0		16.123	-0.16706		2.6491	-0.0008276		2.6491	-2.0676e-15		16.273	-0.26038		16.273	-9.6478e-15
	2.6352	0.13935		2.6352	4.2183e-15		16.128	-0.13371		16.128	-0.17405		2.6541	-0.0008276		2.6541	4.3544e-16		16.278	-0.2657		16.278	-5.45e-15
	2.6402	0.13935		2.6402	1.3317e-15		16.133	-0.42224		16.133	-0.18085		2.6591	-0.0008276		2.6591	-3.2009e-16		16.283	-0.2657		16.283	-8.4871e-15
	2.6452	0.13935		2.6452	6.6887e-15		16.138	-0.73892		16.138	-0.18745		2.6641	-0.0008276		2.6641	-1.4032e-15		16.288	-0.26393		16.288	-7.5425e-15
	2.6502	0.13935		2.6502	3.2843e-15		16.143	-1.0908		16.143	-0.19384		2.6691	0.0033104		2.6691	-1.6744e-15		16.293	-0.29758		16.293	-9.5816e-15
	2.6552	0.11294		2.6552	2.0833e-15		16.148	-1.1752		16.148	-0.20001		2.6741	0.0095174		2.6741	5.9273e-16		16.298	-0.30644		16.298	-7.9741e-15
	2.6602	0.083607		2.6602	7.8438e-15		16.153	-1.2597		16.153	-0.20597		2.6791	0.0045518		2.6791	-7.7687e-16		16.303	-0.30644		16.303	-7.2607e-15
	2.6652	0.070406		2.6652	2.0738e-15		16.158	-1.1752		16.158	-0.21169		2.6841	-0.0004138		2.6841	-5.4707e-16		16.308	-0.30644		16.308	-8.9036e-15
	2.6702	0.070406		2.6702	4.1509e-15		16.163	-1.2104		16.163	-0.21719		2.6891	0		2.6891	5.2027e-16		16.313	-0.30644		16.313	-6.3312e-15
	2.6752	0.070406		2.6752	2.9145e-15		16.168	-1.2738		16.168	-0.22246		2.6941	-0.0004138		2.6941	1.1248e-15		16.318	-0.30644		16.318	-1.2698e-15
	2.6802	0.070406		2.6802	5.3305e-15		16.173	-1.1752		16.173	-0.22748		2.6991	-0.0004138		2.6991	1.7496e-15		16.323	-0.30644		16.323	-8.585e-15
	2.6852	0.070406		2.6852	2.2781e-15		16.178	-1.1189		16.178	-0.23227		2.7041	-0.0004138		2.7041	1.129e-15		16.328	-0.30644		16.328	-5.1477e-15
	2.6902	0.070406		2.6902	7.2455e-15		16.183	-1.0063		16.183	-0.23681		2.7091	0		2.7091	-2.2335e-16		16.333	-0.30644		16.333	-9.3735e-15
	2.6952	0.070406		2.6952	6.3129e-15		16.188	-1.0063		16.188	-0.24111		2.7141	-0.0049656		2.7141	5.0601e-16		16.338	-0.28164		16.338	-4.3212e-15
	2.7002	0.070406		2.7002	5.788e-15		16.193	-0.95004		16.193	-0.24516		2.7191	-0.0099312		2.7191	1.5741e-15		16.343	-0.27278		16.343	-6.0004e-15
	2.7052	0.070406		2.7052	7.7363e-15		16.198	-0.83744		16.198	-0.24896		2.7241	-0.0095174		2.7241	1.4812e-15		16.348	-0.26393		16.348	-1.9066e-15
	2.7102	0.070406		2.7102	6.187e-15		16.203	-0.83744		16.203	-0.25251		2.7291	-0.011173		2.7291	1.3414e-15		16.353	-0.2657		16.353	-3.4906e-15
	2.7152	0.070406		2.7152	4.5261e-15		16.208	-0.73892		16.208	-0.25581		2.7341	-0.019035		2.7341	2.739e-15		16.358	-0.26747		16.358	-1.8117e-16
	2.7202	0.070406		2.7202	3.4454e-15		16.213	-0.69669		16.213	-0.25886		2.7391	-0.015311		2.7391	4.2249e-16		16.363	-0.26924		16.363	-2.7449e-15
	2.7252	0.070406		2.7252	4.2665e-15		16.218	-0.87262		16.218	-0.26166		2.7441	-0.0070346		2.7441	1.5073e-15		16.368	-0.26924		16.368	-3.718e-15
	2.7302	0.055738		2.7302	1.1163e-15		16.223	-1.1189		16.223	-0.26421		2.7491	0.0016552		2.7491	-6.3078e-16		16.373	-0.26924		16.373	-4.3006e-15
	2.7352	0.035203		2.7352	4.6742e-15		16.228	-1.2104		16.228	-0.2665		2.7541	0.0016552		2.7541	1.5554e-15		16.378	-0.3029		16.378	-6.5413e-15
	2.7402	0.014668		2.7402	5.6131e-15		16.233	-1.3441		16.233	-0.26855		2.7591	0.0016552		2.7591	4.2798e-16		16.383	-0.30998		16.383	-2.5205e-15
	2.7452	0		2.7452	5.1705e-15		16.238	-1.316		16.238	-0.27035		2.7641	0.0016552		2.7641	1.4763e-15		16.388	-0.30821		16.388	-9.0762e-15
	2.7502	0		2.7502	3.8449e-15		16.243	-1.1752		16.243	-0.27191		2.7691	0.0016552		2.7691	2.178e-16		16.393	-0.30644		16.393	-2.9191e-15
	2.7552	-0.014668		2.7552	3.7571e-15		16.248	-1.3441		16.248	-0.27322		2.7741	0.0012414		2.7741	-2.0055e-17		16.398	-0.30644		16.398	-3.0714e-15
	2.7602	-0.035203		2.7602	2.3034e-15		16.253	-1.513		16.253	-0.2743		2.7791	0.0012414		2.7791	2.1577e-15		16.403	-0.30467		16.403	-3.5873e-15
	2.7652	-0.023469		2.7652	3.5626e-15		16.258	-1.6186		16.258	-0.27513		2.7841	0.0008276		2.7841	-5.4737e-16		16.408	-0.30467		16.408	-3.7969e-15
	2.7702	0		2.7702	3.4223e-15		16.263	-1.6749		16.263	-0.27574		2.7891	0.0008276		2.7891	1.9772e-15		16.413	-0.31175		16.413	-5.5108e-15
	2.7752	0		2.7752	2.4878e-15		16.268	-1.6749		16.268	-0.27611		2.7941	0.0008276		2.7941	1.6799e-15		16.418	-0.34541		16.418	-7.5552e-15
	2.7802	0		2.7802	2.6856e-15		16.273	-1.6749		16.273	-0.27626		2.7991	0.0008276		2.7991	9.9551e-16		16.423	-0.38083		16.423	-7.0102e-16
	2.7852	0.014668		2.7852	2.5066e-15		16.278	-1.7101		16.278	-0.27618		2.8041	0.0008276		2.8041	-9.0736e-16		16.428	-0.38792		16.428	-4.0862e-15
	2.7902	0.035203		2.7902	6.4541e-15		16.283	-1.7593		16.283	-0.27589		2.8091	0.0008276		2.8091	1.6617e-15		16.433	-0.38792		16.433	-4.4772e-15
	2.7952	0.048404		2.7952	1.2472e-15		16.288	-1.6749		16.288	-0.27539		2.8141	0.0008276		2.8141	5.1434e-16		16.438	-0.38615		16.438	-4.8457e-15
	2.8002	0.070406		2.8002	4.0984e-15		16.293	-1.5552		16.293	-0.27468		2.8191	0.0008276		2.8191	4.4739e-16		16.443	-0.38615		16.443	-5.3001e-15
	2.8052	0.070406		2.8052	4.4864e-15		16.298	-1.3863		16.298	-0.27376		2.8241	0.0008276		2.8241	1.0989e-15		16.448	-0.38615		16.448	-3.8248e-15
	2.8102	0.070406		2.8102	2.9768e-15		16.303	-1.2738		16.303	-0.27265		2.8291	0.0008276		2.8291	-9.8015e-16		16.453	-0.38615		16.453	1.7979e-15
	2.8152	0.088008		2.8152	3.6823e-15		16.308	-1.1752		16.308	-0.27135		2.8341	0.0008276		2.8341	5.9048e-16		16.458	-0.37552		16.458	-2.7427e-15
	2.8202	0.10561		2.8202	2.7313e-15		16.313	-1.1752		16.313	-0.26987		2.8391	-0.0070346		2.8391	-1.0105e-15		16.463	-0.34364		16.463	-9.8542e-16
	2.8252	0.11294		2.8252	5.3612e-15		16.318	-1.133		16.318	-0.2682		2.8441	-0.0086898		2.8441	1.4374e-15		16.468	-0.34541		16.468	-1.8007e-15
	2.8302	0.13935		2.8302	1.223e-15		16.323	-1.0063		16.323	-0.26636		2.8491	-0.016552		2.8491	-6.26e-16		16.473	-0.32592		16.473	-9.2431e-16
	2.8352	0.13935		2.8352	2.9476e-15		16.328	-1.0063		16.328	-0.26435		2.8541	-0.019035		2.8541	-3.8342e-16		16.478	-0.30644		16.478	-3.6566e-16
	2.8402	0.13935		2.8402	1.7319e-15		16.333	-1.133		16.333	-0.26219		2.8591	-0.019035		2.8591	-9.0103e-16		16.483	-0.30644		16.483	-2.7937e-15
	2.8452	0.13348		2.8452	3.369e-15		16.338	-1.1752		16.338	-0.25987		2.8641	-0.024828		2.8641	-8.2039e-16		16.488	-0.27455		16.488	1.2646e-15
	2.8502	0.10561		2.8502	2.8187e-15		16.343	-1.0908		16.343	-0.2574		2.8691	-0.028552		2.8691	-6.6949e-16		16.493	-0.24621		16.493	-1.5238e-15
	2.8552	0.10561		2.8552	4.214e-16		16.348	-0.90781		16.348	-0.25479		2.8741	-0.034345		2.8741	-3.86e-16		16.498	-0.25861		16.498	-4.8099e-15
	2.8602	0.10561		2.8602	4.0106e-15		16.353	-0.75299		16.353	-0.25204		2.8791	-0.038484		2.8791	-1.0552e-16		16.503	-0.26924		16.503	3.8595e-16
	2.8652	0.10561		2.8652	3.6056e-15		16.358	-0.66854		16.358	-0.24917		2.8841	-0.03269		2.8841	-9.9697e-16		16.508	-0.29935		16.508	7.3133e-16
	2.8702	0.079207		2.8702	2.071e-15		16.363	-0.73892		16.363	-0.24618		2.8891	-0.022759		2.8891	-1.8884e-15		16.513	-0.30998		16.513	1.6204e-15
	2.8752	0.070406		2.8752	-8.8012e-16		16.368	-0.83744		16.368	-0.24307		2.8941	-0.014897		2.8941	-1.1086e-16		16.518	-0.30998		16.518	6.6687e-15
	2.8802	0.070406		2.8802	8.7697e-16		16.373	-0.80225		16.373	-0.23986		2.8991	-0.0086898		2.8991	-9.5604e-16		16.523	-0.30998		16.523	-5.6478e-15
	2.8852	0.070406		2.8852	2.537e-15		16.378	-0.62632		16.378	-0.23655		2.9041	-0.0091036		2.9041	-1.3354e-16		16.528	-0.30998		16.528	-9.6006e-16
	2.8902	0.070406		2.8902	-6.1776e-16		16.383	-0.50669		16.383	-0.23314		2.9091	-0.0070346		2.9091	-3.8623e-16		16.533	-0.30998		16.533	-1.0158e-15
	2.8952	0.046937		2.8952	4.6803e-16		16.388	-0.46446		16.388	-0.22964		2.9141	0.0004138		2.9141	-3.344e-16		16.538	-0.30998		16.538	2.9456e-15
	2.9002	0.04107		2.9002	1.8997e-15		16.393	-0.33779		16.393	-0.22606		2.9191	0.0004138		2.9191	-6.4756e-16		16.543	-0.31175		16.543	-4.0574e-17
	2.9052	0.070406		2.9052	1.6379e-15		16.398	-0.20408		16.398	-0.22241		2.9241	0.0008276		2.9241	1.0844e-15		16.548	-0.31352		16.548	5.1857e-15
	2.9102	0.070406		2.9102	3.5159e-16		16.403	-0.1689		16.403	-0.2187		2.9291	0.0008276		2.9291	4.8128e-16		16.553	-0.31352		16.553	2.7732e-15
	2.9152	0.08214		2.9152	2.6989e-15		16.408	-0.1689		16.408	-0.21492		2.9341	0.0008276		2.9341	5.8947e-16		16.558	-0.31352		16.558	-1.0463e-15
	2.9202	0.10561		2.9202	-4.7187e-16		16.413	-0.13371		16.413	-0.21108		2.9391	0.0004138		2.9391	-1.3719e-15		16.563	-0.3153		16.563	5.6072e-15
	2.9252	0.13348		2.9252	1.8524e-15		16.418	-0.056298		16.418	-0.2072		2.9441	0		2.9441	-1.3987e-16		16.568	-0.31352		16.568	5.2567e-15
	2.9302	0.13935		2.9302	-1.1288e-15		16.423	-0.36594		16.423	-0.20327		2.9491	0		2.9491	1.361e-15		16.573	-0.31175		16.573	3.078e-15
	2.9352	0.13935		2.9352	-4.7629e-16		16.428	-0.55595		16.428	-0.19931		2.9541	0.0053794		2.9541	-1.1343e-15		16.578	-0.28518		16.578	3.5502e-17
	2.9402	0.13935		2.9402	6.1532e-16		16.433	-0.60521		16.433	-0.19532		2.9591	0.0095174		2.9591	-1.5196e-15		16.583	-0.25153		16.583	4.2257e-15
	2.9452	0.13935		2.9452	-2.3304e-17		16.438	-0.50669		16.438	-0.1913		2.9641	0.0099312		2.9641	6.3143e-16		16.588	-0.22673		16.588	4.4291e-15
	2.9502	0.13935		2.9502	2.0365e-15		16.443	-0.50669		16.443	-0.18726		2.9691	0.015724		2.9691	-6.8961e-16		16.593	-0.22496		16.593	5.135e-15
	2.9552	0.13935		2.9552	-5.3867e-15		16.448	-0.40113		16.448	-0.18321		2.9741	0.019862		2.9741	-7.9917e-16		16.598	-0.20724		16.598	-4.2653e-16
	2.9602	0.13348		2.9602	3.1963e-15		16.453	-0.3026		16.453	-0.17915		2.9791	0.017793		2.9791	-2.382e-16		16.603	-0.18245		16.603	3.6566e-16
	2.9652	0.10561		2.9652	-1.785e-15		16.458	-0.1126		16.458	-0.17508		2.9841	0.010345		2.9841	-6.7885e-16		16.608	-0.14879		16.608	2.1281e-15
	2.9702	0.092408		2.9702	-1.0166e-15		16.463	0		16.463	-0.17102		2.9891	0.010345		2.9891	2.4884e-16		16.613	-0.14171		16.613	1.0513e-15
	2.9752	0.070406		2.9752	2.0153e-15		16.468	0.20408		16.468	-0.16696		2.9941	0.0024828		2.9941	-1.1387e-15		16.618	-0.14171		16.618	-1.0143e-16
	2.9802	0.070406		2.9802	-1.5947e-15		16.473	0.39409		16.473	-0.16291		2.9991	0.0004138		2.9991	-1.8875e-15		16.623	-0.14171		16.623	4.1192e-15
	2.9852	0.083607		2.9852	-1.6921e-15		16.478	0.50669		16.478	-0.15888		3.0041	0.004138		3.0041	-7.9048e-16		16.628	-0.13993		16.628	3.1693e-15
	2.9902	0.10561		2.9902	-1.7911e-15		16.483	0.50669		16.483	-0.15486		3.0091	0.010345		3.0091	-3.2204e-15		16.633	-0.12399		16.633	2.8645e-15
	2.9952	0.10561		2.9952	5.2162e-16		16.488	0.47854		16.488	-0.15087		3.0141	0.010345		3.0141	1.0019e-15		16.638	-0.095651		16.638	5.8765e-15
	3.0002	0.11294		3.0002	-1.5006e-15		16.493	0.33779		16.493	-0.1469		3.0191	0.006207		3.0191	-7.5496e-17		16.643	-0.095651		16.643	-3.5299e-15
	3.0052	0.13935		3.0052	-1.1038e-15		16.498	0.28149		16.498	-0.14297		3.0241	0.0004138		3.0241	2.0953e-17		16.648	-0.095651		16.648	1.3105e-15
	3.0102	0.12614		3.0102	-2.2441e-15		16.503	0.035186		16.503	-0.13907		3.0291	0.0004138		3.0291	2.3007e-16		16.653	-0.095651		16.653	9.6363e-17
	3.0152	0.10561		3.0152	-1.7034e-15		16.508	0		16.508	-0.1352		3.0341	0.0008276		3.0341	-2.041e-15		16.658	-0.11159		16.658	4.1638e-16
	3.0202	0.096808		3.0202	-5.571e-15		16.513	0		16.513	-0.13138		3.0391	0.0008276		3.0391	-1.6298e-15		16.663	-0.13816		16.663	8.2262e-16
	3.0252	0.070406		3.0252	-2.9556e-16		16.518	-0.098522		16.518	-0.1276		3.0441	0.0008276		3.0441	-2.2929e-15		16.668	-0.14525		16.668	1.4627e-15
	3.0302	0.070406		3.0302	-2.8675e-15		16.523	-0.1126		16.523	-0.12386		3.0491	0.0008276		3.0491	-2.5232e-15		16.673	-0.18067		16.673	1.1224e-15
	3.0352	0.070406		3.0352	-6.512e-15		16.528	0		16.528	-0.12018		3.0541	0.0008276		3.0541	-7.4536e-16		16.678	-0.2161		16.678	5.5889e-16
	3.0402	0.070406		3.0402	1.0521e-15		16.533	0		16.533	-0.11654		3.0591	0.0008276		3.0591	-1.4226e-15		16.683	-0.22496		16.683	-9.9049e-16
	3.0452	0.070406		3.0452	-5.1331e-15		16.538	0		16.538	-0.11296		3.0641	0.0008276		3.0641	-1.4123e-15		16.688	-0.22496		16.688	1.0158e-15
	3.0502	0.083607		3.0502	-4.1199e-15		16.543	0		16.543	-0.10943		3.0691	0.0008276		3.0691	-6.3168e-16		16.693	-0.22496		16.693	3.7941e-15
	3.0552	0.10561		3.0552	1.325e-15		16.548	0		16.548	-0.10596		3.0741	0.0008276		3.0741	-1.6013e-15		16.698	-0.22496		16.698	4.1699e-15
	3.0602	0.10561		3.0602	-6.0983e-15		16.553	0.070373		16.553	-0.10255		3.0791	0.0008276		3.0791	-2.4716e-15		16.703	-0.18953		16.703	-2.9152e-15
	3.0652	0.12614		3.0652	-3.3623e-15		16.558	0.33779		16.558	-0.099196		3.0841	0.0008276		3.0841	1.8669e-16		16.708	-0.18422		16.708	1.1939e-15
	3.0702	0.13935		3.0702	-1.9711e-15		16.563	0.50669		16.563	-0.095905		3.0891	-0.0053794		3.0891	7.4146e-16		16.713	-0.18422		16.713	1.2547e-15
	3.0752	0.13935		3.0752	-3.0321e-15		16.568	0.50669		16.568	-0.092676		3.0941	-0.011173		3.0941	-3.618e-16		16.718	-0.18422		16.718	5.064e-15
	3.0802	0.13935		3.0802	-3.7967e-15		16.573	0.50669		16.573	-0.08951		3.0991	-0.019035		3.0991	-5.5149e-16		16.723	-0.18422		16.723	-1.2086e-15
	3.0852	0.13935		3.0852	-7.0976e-15		16.578	0.50669		16.578	-0.086408		3.1041	-0.019035		3.1041	-3.7637e-16		16.728	-0.18422		16.728	4.1953e-15
	3.0902	0.13935		3.0902	-5.801e-15		16.583	0.40113		16.583	-0.083371		3.1091	-0.019035		3.1091	2.7916e-16		16.733	-0.18422		16.733	-2.3669e-15
	3.0952	0.15108		3.0952	-5.0368e-15		16.588	0.4715		16.588	-0.0804		3.1141	-0.019035		3.1141	2.2801e-18		16.738	-0.20016		16.738	2.7833e-15
	3.1002	0.15401		3.1002	-5.8565e-15		16.593	0.50669		16.593	-0.077494		3.1191	-0.018621		3.1191	-7.3914e-16		16.743	-0.22673		16.743	-3.1236e-15
	3.1052	0.14521		3.1052	-4.1237e-15		16.598	0.40113		16.598	-0.074654		3.1241	-0.0070346		3.1241	-2.5415e-15		16.748	-0.22673		16.748	2.372e-15
	3.1102	0.17455		3.1102	-3.5483e-15		16.603	0.33779		16.603	-0.07188		3.1291	0.0012414		3.1291	1.3971e-15		16.753	-0.22673		16.753	6.623e-15
	3.1152	0.15695		3.1152	-4.9971e-15		16.608	0.28149		16.608	-0.069172		3.1341	0.0012414		3.1341	-7.4797e-16		16.758	-0.26038		16.758	-2.5359e-17
	3.1202	0.13935		3.1202	-4.1133e-15		16.613	0.035186		16.613	-0.066529		3.1391	0.0049656		3.1391	-2.5666e-15		16.763	-0.3029		16.763	-2.0773e-15
	3.1252	0.13935		3.1252	-3.4142e-15		16.618	0		16.618	-0.063953		3.1441	0.011586		3.1441	-8.939e-16		16.768	-0.30998		16.768	-1.026e-15
	3.1302	0.13935		3.1302	-3.9409e-15		16.623	0		16.623	-0.061441		3.1491	0.011586		3.1491	-2.6371e-15		16.773	-0.29404		16.773	-6.9076e-16
	3.1352	0.13935		3.1352	-8.205e-15		16.628	0		16.628	-0.058994		3.1541	0.011173		3.1541	-3.0328e-16		16.778	-0.25861		16.778	3.1495e-16
	3.1402	0.13935		3.1402	-7.829e-15		16.633	0.070373		16.633	-0.05661		3.1591	0.015724		3.1591	-4.7675e-16		16.783	-0.22673		16.783	9.9049e-16
	3.1452	0.13935		3.1452	-6.8206e-15		16.638	0.1689		16.638	-0.05429		3.1641	0.021518		3.1641	-2.8144e-15		16.788	-0.22496		16.788	1.0057e-15
	3.1502	0.13935		3.1502	-1.2174e-15		16.643	0.070373		16.643	-0.052031		3.1691	0.021518		3.1691	-4.1399e-15		16.793	-0.22319		16.793	-7.6176e-16
	3.1552	0.13935		3.1552	-5.6668e-15		16.648	0		16.648	-0.049834		3.1741	0.021518		3.1741	4.3667e-17		16.798	-0.23913		16.798	1.7167e-15
	3.1602	0.14668		3.1602	-4.0294e-15		16.653	-0.098522		16.653	-0.047697		3.1791	0.021104		3.1791	-1.1518e-15		16.803	-0.26393		16.803	1.3308e-15
	3.1652	0.17455		3.1652	-6.2903e-15		16.658	-0.22519		16.658	-0.045618		3.1841	0.021104		3.1841	-3.7305e-15		16.808	-0.24799		16.808	2.0418e-15
	3.1702	0.17455		3.1702	-9.9918e-15		16.663	-0.33779		16.663	-0.043596		3.1891	0.014483		3.1891	-4.198e-16		16.813	-0.22142		16.813	-6.694e-15
	3.1752	0.15988		3.1752	-3.677e-15		16.668	-0.45039		16.668	-0.041631		3.1941	0.011586		3.1941	-2.0777e-15		16.818	-0.22142		16.818	2.5957e-15
	3.1802	0.13935		3.1802	-2.4566e-15		16.673	-0.50669		16.673	-0.03972		3.1991	0.011586		3.1991	-2.3624e-15		16.823	-0.19662		16.823	3.048e-16
	3.1852	0.13935		3.1852	-4.9368e-15		16.678	-0.50669		16.678	-0.037861		3.2041	0.011586		3.2041	-2.9223e-15		16.828	-0.15411		16.828	-2.0317e-15
	3.1902	0.13935		3.1902	-3.6497e-15		16.683	-0.50669		16.683	-0.036053		3.2091	0.0095174		3.2091	-5.1068e-15		16.833	-0.13816		16.833	-2.8188e-15
	3.1952	0.13935		3.1952	-3.8171e-15		16.688	-0.55595		16.688	-0.034294		3.2141	0.0016552		3.2141	-4.0701e-15		16.838	-0.13816		16.838	1.7015e-15
	3.2002	0.12174		3.2002	-6.5244e-15		16.693	-0.70373		16.693	-0.032583		3.2191	0.0066208		3.2191	-4.9664e-15		16.843	-0.13816		16.843	7.5669e-16
	3.2052	0.10561		3.2052	-4.1131e-15		16.698	-0.83744		16.698	-0.030916		3.2241	0.011586		3.2241	-3.5118e-15		16.848	-0.13993		16.848	-6.618e-15
	3.2102	0.10561		3.2102	-7.0003e-15		16.703	-1.0415		16.703	-0.029292		3.2291	0.011586		3.2291	-1.8581e-15		16.853	-0.13993		16.853	1.9708e-15
	3.2152	0.12614		3.2152	-3.8712e-15		16.708	-1.2878		16.708	-0.027708		3.2341	0.015724		3.2341	-2.3984e-15		16.858	-0.14171		16.858	-2.7224e-15
	3.2202	0.13935		3.2202	-4.1593e-15		16.713	-1.513		16.713	-0.026162		3.2391	0.021518		3.2391	-2.7966e-15		16.863	-0.13993		16.863	2.829e-15
	3.2252	0.13935		3.2252	-2.4341e-15		16.718	-1.4567		16.718	-0.024652		3.2441	0.021518		3.2441	-2.2626e-15		16.868	-0.13993		16.868	-1.7472e-15
	3.2302	0.13935		3.2302	-2.0104e-15		16.723	-1.2104		16.723	-0.023174		3.2491	0.021518		3.2491	-2.8644e-15		16.873	-0.17182		16.873	-4.6474e-15
	3.2352	0.13935		3.2352	-2.8949e-15		16.728	-1.0063		16.728	-0.021726		3.2541	0.015724		3.2541	-3.3025e-15		16.878	-0.20724		16.878	-4.6015e-15
	3.2402	0.13935		3.2402	-3.7746e-15		16.733	-0.83744		16.733	-0.020305		3.2591	0.011586		3.2591	-1.6997e-15		16.883	-0.22319		16.883	-7.1004e-17
	3.2452	0.13935		3.2452	-1.2436e-15		16.738	-0.80929		16.738	-0.018908		3.2641	0.0033104		3.2641	2.7309e-16		16.888	-0.24267		16.888	-5.526e-15
	3.2502	0.13935		3.2502	-5.9714e-15		16.743	-0.64039		16.743	-0.017532		3.2691	0.0012414		3.2691	-2.0811e-15		16.893	-0.2781		16.893	-1.5235e-15
	3.2552	0.13935		3.2552	-2.4021e-15		16.748	-0.50669		16.748	-0.016173		3.2741	0.0012414		3.2741	-2.1647e-15		16.898	-0.30644		16.898	1.0564e-15
	3.2602	0.13935		3.2602	-1.3587e-15		16.753	-0.50669		16.753	-0.014828		3.2791	-0.0066208		3.2791	1.2499e-15		16.903	-0.30644		16.903	-1.8131e-15
	3.2652	0.13935		3.2652	-7.0417e-16		16.758	-0.50669		16.758	-0.013493		3.2841	-0.008276		3.2841	-3.1056e-15		16.908	-0.30644		16.908	-6.7298e-15
	3.2702	0.13935		3.2702	-2.7543e-15		16.763	-0.50669		16.763	-0.012163		3.2891	-0.008276		3.2891	-2.2735e-15		16.913	-0.30644		16.913	-3.1794e-15
	3.2752	0.13935		3.2752	-6.7014e-20		16.768	-0.50669		16.768	-0.010836		3.2941	-0.008276		3.2941	1.3525e-15		16.918	-0.29935		16.918	-6.1504e-15
	3.2802	0.13935		3.2802	1.3962e-16		16.773	-0.64039		16.773	-0.0095065		3.2991	-0.008276		3.2991	-9e-16		16.923	-0.26393		16.923	-2.2805e-15
	3.2852	0.13935		3.2852	-2.5079e-15		16.778	-0.61224		16.778	-0.00817		3.3041	-0.008276		3.3041	1.2501e-15		16.928	-0.26393		16.928	-1.5945e-15
	3.2902	0.13935		3.2902	8.5644e-16		16.783	-0.50669		16.783	-0.0068217		3.3091	-0.008276		3.3091	-1.3721e-15		16.933	-0.26393		16.933	1.1076e-15
	3.2952	0.13935		3.2952	-4.7109e-15		16.788	-0.50669		16.788	-0.0054567		3.3141	-0.002069		3.3141	3.3102e-16		16.938	-0.29758		16.938	1.6508e-15
	3.3002	0.13935		3.3002	-3.0245e-16		16.793	-0.39409		16.793	-0.0040697		3.3191	0.0016552		3.3191	1.6426e-15		16.943	-0.30821		16.943	3.1338e-15
	3.3052	0.15695		3.3052	8.317e-16		16.798	-0.035186		16.798	-0.0026549		3.3241	0.0066208		3.3241	4.9496e-16		16.948	-0.33832		16.948	-4.0378e-15
	3.3102	0.17455		3.3102	-5.6603e-15		16.803	0.19704		16.803	-0.0012066		3.3291	0.015311		3.3291	2.4036e-15		16.953	-0.38615		16.953	-9.1391e-16
	3.3152	0.20388		3.3152	-9.0217e-16		16.808	0.33779		16.808	0.00028163		3.3341	0.021104		3.3341	3.8983e-15		16.958	-0.39678		16.958	-4.5049e-15
	3.3202	0.20975		3.3202	2.8579e-15		16.813	0.3026		16.813	0.0018163		3.3391	0.021104		3.3391	3.4266e-15		16.963	-0.37021		16.963	2.0877e-15
	3.3252	0.20975		3.3252	-3.7972e-15		16.818	0.1689		16.818	0.0034044		3.3441	0.021104		3.3441	3.0873e-15		16.968	-0.33301		16.968	-4.7488e-15
	3.3302	0.20975		3.3302	-1.4981e-15		16.823	0.035186		16.823	0.0050533		3.3491	0.02069		3.3491	2.8942e-15		16.973	-0.31707		16.973	4.7749e-16
	3.3352	0.20975		3.3352	2.4827e-15		16.828	0		16.828	0.0067708		3.3541	0.02069		3.3541	2.5869e-15		16.978	-0.31707		16.978	3.3143e-15
	3.3402	0.20975		3.3402	-3.4961e-15		16.833	0		16.833	0.0085652		3.3591	0.026483		3.3591	2.9552e-15		16.983	-0.31707		16.983	1.0747e-15
	3.3452	0.20975		3.3452	2.2732e-16		16.838	-0.035186		16.838	0.010445		3.3641	0.030621		3.3641	4.0207e-17		16.988	-0.31707		16.988	-2.2067e-15
	3.3502	0.20975		3.3502	3.0812e-15		16.843	-0.1689		16.843	0.01242		3.3691	0.030207		3.3691	3.0506e-15		16.993	-0.31707		16.993	-4.4209e-15
	3.3552	0.20975		3.3552	-9.289e-16		16.848	-0.23223		16.848	0.0145		3.3741	0.030207		3.3741	3.6439e-15		16.998	-0.29227		16.998	1.4528e-15
	3.3602	0.20975		3.3602	3.0098e-15		16.853	-0.33779		16.853	0.016695		3.3791	0.030207		3.3791	2.5653e-15		17.003	-0.3029		17.003	-2.688e-16
	3.3652	0.20975		3.3652	2.3412e-15		16.858	-0.33779		16.858	0.019016		3.3841	0.030207		3.3841	2.9533e-15		17.008	-0.27455		17.008	-2.4248e-15
	3.3702	0.20975		3.3702	2.3487e-15		16.863	-0.23223		16.863	0.021475		3.3891	0.023587		3.3891	9.2345e-16		17.013	-0.23736		17.013	1.7576e-15
	3.3752	0.20975		3.3752	1.4893e-15		16.868	-0.3026		16.868	0.024084		3.3941	0.015311		3.3941	4.881e-15		17.018	-0.2285		17.018	-3.6364e-15
	3.3802	0.20242		3.3802	-4.2742e-16		16.873	-0.33779		16.873	0.026856		3.3991	0.010345		3.3991	1.1761e-15		17.023	-0.19839		17.023	-5.6731e-15
	3.3852	0.17455		3.3852	-9.1562e-16		16.878	-0.4715		16.878	0.029806		3.4041	0.0024828		3.4041	4.1418e-15		17.028	-0.18422		17.028	-9.8263e-16
	3.3902	0.17455		3.3902	-7.3617e-16		16.883	-0.60521		16.883	0.032948		3.4091	0.0008276		3.4091	8.7547e-15		17.033	-0.14879		17.033	-2.7425e-15
	3.3952	0.14815		3.3952	1.339e-16		16.888	-0.80225		16.888	0.036297		3.4141	-0.0057932		3.4141	4.5931e-15		17.038	-0.15942		17.038	-1.0462e-15
	3.4002	0.13935		3.4002	-1.4128e-15		16.893	-1.0415		16.893	0.039871		3.4191	-0.0074484		3.4191	5.3172e-15		17.043	-0.1789		17.043	-2.194e-15
	3.4052	0.13935		3.4052	-2.9094e-16		16.898	-1.1752		16.898	0.043686		3.4241	0.0008276		3.4241	3.7737e-15		17.048	-0.21433		17.048	1.0998e-15
	3.4102	0.13935		3.4102	3.0667e-16		16.903	-1.2386		16.903	0.047762		3.4291	0.0008276		3.4291	3.9129e-15		17.053	-0.22142		17.053	-2.5328e-15
	3.4152	0.13935		3.4152	9.0114e-16		16.908	-1.513		16.908	0.052117		3.4341	0.004138		3.4341	5.2544e-15		17.058	-0.25507		17.058	-3.2484e-16
	3.4202	0.13935		3.4202	-2.1395e-15		16.913	-1.6749		16.913	0.056774		3.4391	0.010345		3.4391	3.1451e-15		17.063	-0.29227		17.063	-3.2365e-15
	3.4252	0.13935		3.4252	-2.8368e-15		16.918	-1.6749		16.918	0.061753		3.4441	0.0086898		3.4441	5.8466e-15		17.068	-0.30644		17.068	-2.3501e-15
	3.4302	0.13935		3.4302	3.1156e-15		16.923	-1.5764		16.923	0.067078		3.4491	0.0004138		3.4491	7.128e-15		17.073	-0.30644		17.073	-4.2573e-15
	3.4352	0.13935		3.4352	-1.1041e-15		16.928	-1.3723		16.928	0.072775		3.4541	0.0004138		3.4541	5.5381e-15		17.078	-0.30644		17.078	-4.5953e-15
	3.4402	0.13935		3.4402	7.8519e-16		16.933	-1.1752		16.933	0.078868		3.4591	0.0004138		3.4591	3.6745e-15		17.083	-0.30998		17.083	-3.1946e-15
	3.4452	0.13935		3.4452	4.5792e-15		16.938	-0.97115		16.938	0.085385		3.4641	-0.0070346		3.4641	2.1439e-15		17.088	-0.30998		17.088	-6.3739e-15
	3.4502	0.13935		3.4502	-2.829e-15		16.943	-0.7741		16.943	0.092357		3.4691	0.0008276		3.4691	6.2049e-15		17.093	-0.30998		17.093	-5.0146e-16
	3.4552	0.13935		3.4552	3.5115e-17		16.948	-0.66854		16.948	0.099812		3.4741	0.0008276		3.4741	8.4029e-15		17.098	-0.30998		17.098	-1.7749e-15
	3.4602	0.13935		3.4602	2.1187e-15		16.953	-0.53483		16.953	0.10778		3.4791	0.0008276		3.4791	4.1211e-15		17.103	-0.31175		17.103	-2.3425e-15
	3.4652	0.13935		3.4652	-4.9367e-15		16.958	-0.36594		16.958	0.11631		3.4841	0.0008276		3.4841	3.8736e-15		17.108	-0.30998		17.108	-6.7269e-16
	3.4702	0.13935		3.4702	2.826e-15		16.963	-0.29557		16.963	0.12542		3.4891	0.0008276		3.4891	7.1652e-15		17.113	-0.28873		17.113	-1.2226e-15
	3.4752	0.13935		3.4752	-4.93e-16		16.968	-0.084448		16.968	0.13515		3.4941	0.0008276		3.4941	2.6112e-15		17.118	-0.24976		17.118	-3.5463e-15
	3.4802	0.13935		3.4802	-4.7513e-15		16.973	0		16.973	0.14555		3.4991	0.0008276		3.4991	2.4113e-15		17.123	-0.22142		17.123	-7.3567e-16
	3.4852	0.13935		3.4852	8.5545e-16		16.978	-0.035186		16.978	0.15666		3.5041	0.0008276		3.5041	8.3947e-15		17.128	-0.22142		17.128	-2.1432e-15
	3.4902	0.13935		3.4902	3.5867e-15		16.983	-0.21112		16.983	0.16852		3.5091	0.0008276		3.5091	6.945e-15		17.133	-0.22142		17.133	-7.8181e-16
	3.4952	0.13935		3.4952	-3.1688e-15		16.988	-0.40113		16.988	0.18118		3.5141	0.0008276		3.5141	8.5447e-15		17.138	-0.22142		17.138	5.2967e-16
	3.5002	0.11148		3.5002	-1.3256e-15		16.993	-0.50669		16.993	0.19469		3.5191	0.0008276		3.5191	5.7365e-15		17.143	-0.22142		17.143	-2.0974e-15
	3.5052	0.10561		3.5052	-8.3031e-16		16.998	-0.50669		16.998	0.20909		3.5241	-0.0016552		3.5241	6.2122e-15		17.148	-0.22142		17.148	1.8191e-15
	3.5102	0.10561		3.5102	-5.6473e-15		17.003	-0.53483		17.003	0.22445		3.5291	-0.0091036		3.5291	7.9162e-15		17.153	-0.22142		17.153	-1.1339e-15
	3.5152	0.10561		3.5152	-3.7538e-16		17.008	-0.71077		17.008	0.24082		3.5341	-0.012		3.5341	5.0121e-15		17.158	-0.22142		17.158	1.9821e-15
	3.5202	0.10561		3.5202	-2.3543e-15		17.013	-0.83744		17.013	0.25826		3.5391	-0.019449		3.5391	5.3075e-15		17.163	-0.2037		17.163	-7.0952e-16
	3.5252	0.10561		3.5252	-1.3131e-15		17.018	-0.83744		17.018	0.27684		3.5441	-0.019862		3.5441	6.781e-15		17.168	-0.21787		17.168	-2.4695e-15
	3.5302	0.10561		3.5302	-8.158e-16		17.023	-0.83744		17.023	0.29661		3.5491	-0.019862		3.5491	4.8972e-15		17.173	-0.21787		17.173	4.5613e-15
	3.5352	0.08214		3.5352	-3.0898e-15		17.028	-0.90781		17.028	0.31765		3.5541	-0.019862		3.5541	6.906e-15		17.178	-0.21787		17.178	-1.2443e-15
	3.5402	0.083607		3.5402	-2.1953e-15		17.033	-1.0063		17.033	0.34002		3.5591	-0.019862		3.5591	6.7456e-15		17.183	-0.21787		17.183	7.3665e-16
	3.5452	0.10561		3.5452	1.451e-15		17.038	-1.0063		17.038	0.36382		3.5641	-0.019862		3.5641	7.0201e-15		17.188	-0.21787		17.188	1.6736e-15
	3.5502	0.10561		3.5502	-2.056e-15		17.043	-0.87966		17.043	0.3891		3.5691	-0.019862		3.5691	5.7902e-15		17.193	-0.23381		17.193	1.0744e-15
	3.5552	0.10561		3.5552	-1.5652e-15		17.048	-0.83744		17.048	0.41596		3.5741	-0.019862		3.5741	6.6713e-15		17.198	-0.26747		17.198	-2.1833e-16
	3.5602	0.10561		3.5602	-9.9837e-16		17.053	-0.83744		17.053	0.44448		3.5791	-0.019862		3.5791	7.6733e-15		17.203	-0.30112		17.203	1.7829e-15
	3.5652	0.10561		3.5652	-3.7152e-15		17.058	-0.79521		17.058	0.47475		3.5841	-0.019862		3.5841	7.5308e-15		17.208	-0.27633		17.208	7.662e-15
	3.5702	0.13348		3.5702	-2.7399e-15		17.063	-0.66854		17.063	0.50687		3.5891	-0.0095174		3.5891	5.3538e-15		17.213	-0.26038		17.213	3.5301e-15
	3.5752	0.11148		3.5752	4.2574e-16		17.068	-0.54187		17.068	0.54092		3.5941	-0.014483		3.5941	7.1113e-15		17.218	-0.23736		17.218	1.6762e-16
	3.5802	0.10561		3.5802	-4.8322e-15		17.073	-0.50669		17.073	0.57701		3.5991	-0.019035		3.5991	7.4174e-15		17.223	-0.2161		17.223	1.2725e-15
	3.5852	0.13348		3.5852	4.6174e-16		17.078	-0.4715		17.078	0.61526		3.6041	-0.020276		3.6041	6.5338e-15		17.228	-0.2161		17.228	-2.6717e-15
	3.5902	0.13935		3.5902	-2.0731e-15		17.083	-0.25334		17.083	0.65575		3.6091	-0.028552		3.6091	7.3572e-15		17.233	-0.2161		17.233	1.3612e-15
	3.5952	0.13935		3.5952	-5.0915e-15		17.088	-0.042224		17.088	0.69862		3.6141	-0.023587		3.6141	6.1175e-15		17.238	-0.2161		17.238	-1.1936e-15
	3.6002	0.13935		3.6002	-2.3152e-15		17.093	-0.1126		17.093	0.74397		3.6191	-0.024414		3.6191	6.8202e-15		17.243	-0.2161		17.243	2.6514e-15
	3.6052	0.13935		3.6052	5.5808e-17		17.098	-0.070373		17.098	0.79193		3.6241	-0.024		3.6241	6.5299e-15		17.248	-0.21787		17.248	8.0887e-15
	3.6102	0.13935		3.6102	-1.4938e-15		17.103	0		17.103	0.84262		3.6291	-0.018621		3.6291	4.7359e-15		17.253	-0.21787		17.253	1.3868e-15
	3.6152	0.13935		3.6152	-3.8028e-15		17.108	0		17.108	0.89619		3.6341	-0.019035		3.6341	7.8247e-15		17.258	-0.21787		17.258	1.0676e-16
	3.6202	0.13935		3.6202	1.756e-15		17.113	0.028149		17.113	0.95275		3.6391	-0.010759		3.6391	5.0945e-15		17.263	-0.2161		17.263	9.7045e-16
	3.6252	0.11881		3.6252	-2.1321e-15		17.118	0		17.118	1.0125		3.6441	-0.0091036		3.6441	5.4938e-15		17.268	-0.2161		17.268	8.4719e-15
	3.6302	0.10561		3.6302	-1.5196e-15		17.123	-0.1126		17.123	1.0754		3.6491	-0.0091036		3.6491	6.4818e-15		17.273	-0.18067		17.273	8.4009e-15
	3.6352	0.076273		3.6352	-3.1133e-16		17.128	-0.39409		17.128	1.1419		3.6541	-0.0095174		3.6541	6.5409e-15		17.278	-0.17182		17.278	7.4614e-15
	3.6402	0.070406		3.6402	9.8786e-16		17.133	-0.50669		17.133	1.2119		3.6591	-0.0099312		3.6591	5.2684e-15		17.283	-0.16296		17.283	9.6401e-15
	3.6452	0.070406		3.6452	-8.9634e-16		17.138	-0.50669		17.138	1.2857		3.6641	-0.0099312		3.6641	5.5452e-15		17.288	-0.12931		17.288	1.7728e-15
	3.6502	0.076273		3.6502	-3.0554e-16		17.143	-0.50669		17.143	1.3634		3.6691	-0.004138		3.6691	5.4243e-15		17.293	-0.12931		17.293	-2.0365e-15
	3.6552	0.10561		3.6552	6.5605e-17		17.148	-0.39409		17.148	1.4451		3.6741	0		3.6741	5.656e-15		17.298	-0.12931		17.298	1.8844e-15
	3.6602	0.076273		3.6602	-2.2019e-15		17.153	-0.33779		17.153	1.5312		3.6791	0		3.6791	7.0378e-15		17.303	-0.12931		17.303	2.0877e-15
	3.6652	0.070406		3.6652	2.2698e-15		17.158	-0.33779		17.158	1.6216		3.6841	0.0016552		3.6841	7.1876e-15		17.308	-0.12931		17.308	5.1198e-15
	3.6702	0.070406		3.6702	-2.7578e-16		17.163	-0.30964		17.163	1.7167		3.6891	0.010345		3.6891	8.922e-15		17.313	-0.1665		17.313	5.3686e-15
	3.6752	0.070406		3.6752	4.1106e-16		17.168	-0.070373		17.168	1.8166		3.6941	0.015311		3.6941	1.0387e-14		17.318	-0.20016		17.318	3.8093e-15
	3.6802	0.070406		3.6802	1.2108e-15		17.173	0.14075		17.173	1.9215		3.6991	0.02069		3.6991	7.786e-15		17.323	-0.21787		17.323	7.6645e-15
	3.6852	0.083607		3.6852	1.1255e-15		17.178	0.26742		17.178	2.0315		3.7041	0.02069		3.7041	7.6055e-15		17.328	-0.21964		17.328	9.8537e-15
	3.6902	0.10561		3.6902	-2.5355e-15		17.183	0.33779		17.183	2.147		3.7091	0.02069		3.7091	7.8626e-15		17.333	-0.21787		17.333	-3.3064e-15
	3.6952	0.10561		3.6952	4.1561e-15		17.188	0.28149		17.188	2.2681		3.7141	0.021104		3.7141	9.5293e-15		17.338	-0.21964		17.338	6.2982e-15
	3.7002	0.10561		3.7002	8.686e-16		17.193	0.070373		17.193	2.3949		3.7191	0.021518		3.7191	9.1518e-15		17.343	-0.22142		17.343	3.4487e-15
	3.7052	0.11881		3.7052	9.2139e-17		17.198	-0.028149		17.198	2.5278		3.7241	0.014897		3.7241	7.7236e-15		17.348	-0.22142		17.348	6.8923e-15
	3.7102	0.13935		3.7102	1.3376e-15		17.203	-0.1689		17.203	2.6669		3.7291	0.0074484		3.7291	9.2014e-15		17.353	-0.22142		17.353	2.8903e-15
	3.7152	0.13935		3.7152	1.2159e-15		17.208	-0.25334		17.208	2.8125		3.7341	0.0016552		3.7341	1.1187e-14		17.358	-0.20724		17.358	1.1601e-14
	3.7202	0.13935		3.7202	3.1437e-15		17.213	-0.1126		17.213	2.9647		3.7391	0		3.7391	1.0824e-14		17.363	-0.1789		17.363	6.9025e-15
	3.7252	0.13935		3.7252	4.2768e-15		17.218	0		17.218	3.1239		3.7441	-0.008276		3.7441	1.2243e-14		17.368	-0.1789		17.368	3.8088e-16
	3.7302	0.13935		3.7302	3.1025e-15		17.223	0.19704		17.223	3.2902		3.7491	-0.014069		3.7491	9.3276e-15		17.373	-0.17713		17.373	3.596e-15
	3.7352	0.13935		3.7352	1.9205e-15		17.228	0.33779		17.228	3.4638		3.7541	-0.017793		3.7541	1.1729e-14		17.378	-0.17713		17.378	5.8511e-15
	3.7402	0.13935		3.7402	6.9158e-15		17.233	0.33779		17.233	3.6451		3.7591	-0.017793		3.7591	1.2538e-14		17.383	-0.17536		17.383	1.3035e-14
	3.7452	0.13935		3.7452	4.3752e-15		17.238	0.30964		17.238	3.8341		3.7641	-0.017793		3.7641	1.4114e-14		17.388	-0.19662		17.388	9.5283e-15
	3.7502	0.13935		3.7502	2.2616e-15		17.243	0.33779		17.243	4.0313		3.7691	-0.021931		3.7691	1.0734e-14		17.393	-0.21787		17.393	1.9224e-15
	3.7552	0.13935		3.7552	4.6142e-15		17.248	0.28149		17.248	4.2367		3.7741	-0.021518		3.7741	1.0909e-14		17.398	-0.2161		17.398	2.0872e-15
	3.7602	0.13935		3.7602	3.4902e-15		17.253	0.056298		17.253	4.4507		3.7791	-0.018207		3.7791	1.3089e-14		17.403	-0.21433		17.403	3.1388e-15
	3.7652	0.13935		3.7652	2.3707e-15		17.258	-0.098522		17.258	4.6735		3.7841	-0.018621		3.7841	1.3437e-14		17.408	-0.21256		17.408	3.2202e-15
	3.7702	0.16575		3.7702	5.3033e-15		17.263	-0.30964		17.263	4.9053		3.7891	-0.018621		3.7891	1.2181e-14		17.413	-0.23381		17.413	-7.354e-17
	3.7752	0.17455		3.7752	2.8398e-15		17.268	-0.20408		17.268	5.1463		3.7941	-0.014897		3.7941	1.3196e-14		17.418	-0.2533		17.418	3.9975e-15
	3.7802	0.17455		3.7802	5.2732e-15		17.273	-0.12667		17.273	5.3969		3.7991	-0.0086898		3.7991	1.2619e-14		17.423	-0.2533		17.423	6.5269e-15
	3.7852	0.15401		3.7852	4.7864e-15		17.278	0		17.278	5.6572		3.8041	-0.012828		3.8041	1.2616e-14		17.428	-0.2533		17.428	2.9205e-15
	3.7902	0.13935		3.7902	3.9899e-15		17.283	0		17.283	5.9274		3.8091	-0.019035		3.8091	1.22e-14		17.433	-0.25507		17.433	3.4538e-15
	3.7952	0.13935		3.7952	4.0362e-15		17.288	-0.035186		17.288	6.2078		3.8141	-0.019035		3.8141	1.0442e-14		17.438	-0.22496		17.438	5.4345e-15
	3.8002	0.13935		3.8002	8.2078e-15		17.293	-0.21112		17.293	6.4987		3.8191	-0.019035		3.8191	1.1294e-14		17.443	-0.2161		17.443	9.0942e-15
	3.8052	0.13935		3.8052	4.7765e-15		17.298	-0.33779		17.298	6.8002		3.8241	-0.019449		3.8241	9.6902e-15		17.448	-0.2161		17.448	2.9892e-15
	3.8102	0.13935		3.8102	5.6937e-15		17.303	-0.23223		17.303	7.1126		3.8291	-0.019449		3.8291	9.9072e-15		17.453	-0.2161		17.453	3.6901e-15
	3.8152	0.13935		3.8152	9.3196e-15		17.308	-0.12667		17.308	7.436		3.8341	-0.019449		3.8341	1.1133e-14		17.458	-0.2161		17.458	-3.2709e-15
	3.8202	0.13935		3.8202	5.4172e-15		17.313	0		17.313	7.7707		3.8391	-0.019862		3.8391	7.4369e-15		17.463	-0.2161		17.463	2.3185e-15
	3.8252	0.13935		3.8252	5.929e-15		17.318	0		17.318	8.1169		3.8441	-0.023587		3.8441	9.2872e-15		17.468	-0.21433		17.468	-1.6508e-15
	3.8302	0.13935		3.8302	6.3796e-15		17.323	0		17.323	8.4748		3.8491	-0.02938		3.8491	4.8911e-15		17.473	-0.21256		17.473	1.4965e-17
	3.8352	0.12174		3.8352	6.2168e-15		17.328	0		17.328	8.8445		3.8541	-0.021518		3.8541	5.8742e-15		17.478	-0.21256		17.478	6.6611e-15
	3.8402	0.10561		3.8402	6.3762e-15		17.333	0.098522		17.333	9.2262		3.8591	-0.019862		3.8591	5.3045e-15		17.483	-0.21256		17.483	1.5159e-15
	3.8452	0.10561		3.8452	7.1563e-15		17.338	0.25334		17.338	9.6201		3.8641	-0.019862		3.8641	5.6762e-15		17.488	-0.21256		17.488	3.5603e-15
	3.8502	0.10561		3.8502	8.374e-15		17.343	0.33779		17.343	10.026		3.8691	-0.019862		3.8691	6.609e-15		17.493	-0.21079		17.493	1.841e-15
	3.8552	0.093875		3.8552	6.9347e-15		17.348	0.43631		17.348	10.445		3.8741	-0.011586		3.8741	5.4021e-15		17.498	-0.21079		17.498	-1.8514e-15
	3.8602	0.098275		3.8602	5.8786e-15		17.353	0.5841		17.353	10.876		3.8791	-0.004138		3.8791	2.3867e-15		17.503	-0.21079		17.503	8.2154e-15
	3.8652	0.10561		3.8652	1.001e-14		17.358	0.66854		17.358	11.321		3.8841	0		3.8841	4.683e-15		17.508	-0.21079		17.508	-2.8693e-16
	3.8702	0.13348		3.8702	8.2454e-15		17.363	0.66854		17.363	11.777		3.8891	0.0024828		3.8891	4.2185e-15		17.513	-0.22142		17.513	6.4985e-15
	3.8752	0.13935		3.8752	6.3835e-15		17.368	0.66854		17.368	12.247		3.8941	0.010345		3.8941	2.1577e-15		17.518	-0.2533		17.518	9.5993e-16
	3.8802	0.13935		3.8802	8.2918e-15		17.373	0.79521		17.373	12.73		3.8991	0.010345		3.8991	5.6516e-15		17.523	-0.28695		17.523	6.2722e-15
	3.8852	0.13935		3.8852	6.0957e-15		17.378	1.0767		17.378	13.226		3.9041	0.010345		3.9041	2.947e-15		17.528	-0.29581		17.528	7.9565e-15
	3.8902	0.13935		3.8902	4.9843e-15		17.383	1.3863		17.383	13.735		3.9091	0.010345		3.9091	7.7261e-16		17.533	-0.29581		17.533	7.0828e-15
	3.8952	0.13935		3.8952	7.0187e-15		17.388	1.5552		17.388	14.257		3.9141	0.006207		3.9141	1.675e-15		17.538	-0.29581		17.538	3.7178e-15
	3.9002	0.13935		3.9002	4.6373e-15		17.393	1.7804		17.393	14.792		3.9191	0.0004138		3.9191	1.9657e-15		17.543	-0.29581		17.543	5.1321e-15
	3.9052	0.13935		3.9052	5.1336e-15		17.398	1.9282		17.398	15.34		3.9241	0.0004138		3.9241	5.7228e-15		17.548	-0.24444		17.548	-3.238e-15
	3.9102	0.13935		3.9102	6.8974e-15		17.403	2.1464		17.403	15.901		3.9291	-0.0012414		3.9291	2.216e-15		17.553	-0.21079		17.553	2.6094e-15
	3.9152	0.13935		3.9152	1.1483e-14		17.408	2.3786		17.408	16.475		3.9341	-0.0091036		3.9341	2.2627e-15		17.558	-0.21079		17.558	8.4823e-16
	3.9202	0.14521		3.9202	5.8207e-15		17.413	2.5194		17.413	17.061		3.9391	-0.0091036		3.9391	3.653e-15		17.563	-0.21079		17.563	1.7394e-15
	3.9252	0.15695		3.9252	4.0087e-15		17.418	2.5194		17.418	17.661		3.9441	-0.016138		3.9441	2.7469e-15		17.568	-0.21079		17.568	-1.4238e-16
	3.9302	0.16575		3.9302	6.692e-15		17.423	2.5194		17.423	18.273		3.9491	-0.018621		3.9491	9.5565e-16		17.573	-0.21256		17.573	-2.5181e-15
	3.9352	0.17455		3.9352	7.7018e-15		17.428	2.5194		17.428	18.897		3.9541	-0.018621		3.9541	4.3428e-15		17.578	-0.23913		17.578	-5.7157e-16
	3.9402	0.18335		3.9402	1.5416e-15		17.433	2.5194		17.433	19.534		3.9591	-0.018621		3.9591	7.1797e-16		17.583	-0.28341		17.583	-3.0016e-15
	3.9452	0.20975		3.9452	1.8891e-15		17.438	2.4349		17.438	20.182		3.9641	-0.019035		3.9641	3.7058e-15		17.588	-0.30112		17.588	6.7922e-16
	3.9502	0.20975		3.9502	6.0834e-15		17.443	2.4138		17.443	20.843		3.9691	-0.019035		3.9691	2.517e-15		17.593	-0.34187		17.593	-1.4921e-15
	3.9552	0.20975		3.9552	5.3633e-15		17.448	2.4631		17.448	21.514		3.9741	-0.019035		3.9741	5.8063e-15		17.598	-0.40032		17.598	-1.1177e-16
	3.9602	0.20975		3.9602	3.9082e-15		17.453	2.5827		17.453	22.197		3.9791	-0.019449		3.9791	1.9702e-15		17.603	-0.42689		17.603	-9.9626e-16
	3.9652	0.19215		3.9652	-4.3772e-16		17.458	2.7375		17.458	22.891		3.9841	-0.019449		3.9841	5.18e-15		17.608	-0.43397		17.608	-1.9912e-15
	3.9702	0.17455		3.9702	2.8108e-15		17.463	2.8501		17.463	23.595		3.9891	-0.019862		3.9891	3.6598e-15		17.613	-0.46586		17.613	-4.6442e-15
	3.9752	0.14668		3.9752	2.1585e-15		17.468	2.9064		17.468	24.309		3.9941	-0.019862		3.9941	3.4209e-15		17.618	-0.46586		17.618	-3.5955e-15
	3.9802	0.13935		3.9802	2.896e-15		17.473	3.019		17.473	25.032		3.9991	-0.019862		3.9991	5.2635e-15		17.623	-0.49066		17.623	1.1344e-15
	3.9852	0.13935		3.9852	4.7505e-15		17.478	3.1879		17.478	25.765		4.0041	-0.019862		4.0041	3.5213e-15		17.628	-0.50128		17.628	-3.2202e-15
	3.9902	0.13935		3.9902	-6.3946e-16		17.483	3.3568		17.483	26.506		4.0091	-0.015724		4.0091	3.2586e-15		17.633	-0.46763		17.633	-1.4549e-16
	3.9952	0.13935		3.9952	3.9617e-15		17.488	3.3568		17.488	27.255		4.0141	-0.0095174		4.0141	5.7676e-15		17.638	-0.44637		17.638	-4.033e-15
	4.0002	0.13935		4.0002	4.9348e-16		17.493	3.6383		17.493	28.012		4.0191	-0.0053794		4.0191	2.9089e-15		17.643	-0.42512		17.643	-2.0163e-15
	4.0052	0.13935		4.0052	5.5367e-15		17.498	3.7931		17.498	28.775		4.0241	0.0008276		4.0241	5.9083e-15		17.648	-0.40563		17.648	3.1105e-16
	4.0102	0.13935		4.0102	2.6775e-15		17.503	4.0253		17.503	29.545		4.0291	0.0066208		4.0291	3.6118e-15		17.653	-0.33655		17.653	1.4461e-16
	4.0152	0.13935		4.0152	-7.0376e-16		17.508	4.3631		17.508	30.32		4.0341	0.014897		4.0341	3.0049e-15		17.658	-0.30112		17.658	-2.5309e-15
	4.0202	0.13935		4.0202	3.7678e-15		17.513	4.7572		17.513	31.1		4.0391	0.026483		4.0391	1.5163e-15		17.663	-0.32238		17.663	-2.1485e-15
	4.0252	0.13935		4.0252	3.5541e-15		17.518	5.1372		17.518	31.884		4.0441	0.030621		4.0441	3.6867e-15		17.668	-0.33832		17.668	-7.587e-15
	4.0302	0.13935		4.0302	-8.7448e-16		17.523	5.5102		17.523	32.672		4.0491	0.030621		4.0491	4.423e-15		17.673	-0.34541		17.673	2.2437e-15
	4.0352	0.13935		4.0352	2.8118e-15		17.528	5.8691		17.528	33.462		4.0541	0.030621		4.0541	3.7818e-15		17.678	-0.33301		17.678	-4.3669e-15
	4.0402	0.13935		4.0402	5.5407e-15		17.533	6.235		17.533	34.254		4.0591	0.031035		4.0591	2.2129e-15		17.683	-0.30467		17.683	-4.4077e-15
	4.0452	0.13935		4.0452	3.6235e-15		17.538	6.608		17.538	35.046		4.0641	0.031035		4.0641	-3.3237e-16		17.688	-0.30467		17.688	-3.1394e-15
	4.0502	0.13935		4.0502	1.1015e-15		17.543	7.1288		17.543	35.838		4.0691	0.031449		4.0691	3.6401e-15		17.693	-0.30467		17.693	-1.9242e-15
	4.0552	0.13935		4.0552	4.0211e-15		17.548	7.7199		17.548	36.63		4.0741	0.031449		4.0741	3.85e-15		17.698	-0.28164		17.698	-3.8344e-15
	4.0602	0.13935		4.0602	2.251e-15		17.553	8.304		17.553	37.419		4.0791	0.028966		4.0791	3.5289e-15		17.703	-0.26038		17.703	4.4412e-16
	4.0652	0.13935		4.0652	6.438e-16		17.558	8.7614		17.558	38.205		4.0841	0.021518		4.0841	2.8785e-15		17.708	-0.26038		17.708	-1.5077e-15
	4.0702	0.13935		4.0702	2.4358e-15		17.563	9.5637		17.563	38.987		4.0891	0.021518		4.0891	1.5405e-15		17.713	-0.29404		17.713	-5.7212e-15
	4.0752	0.13935		4.0752	3.0958e-15		17.568	10.471		17.568	39.764		4.0941	0.019449		4.0941	1.3141e-15		17.718	-0.30112		17.718	-4.6337e-16
	4.0802	0.13935		4.0802	1.4697e-15		17.573	11.323		17.573	40.535		4.0991	0.011586		4.0991	3.9781e-15		17.723	-0.30112		17.723	-1.5904e-15
	4.0852	0.13935		4.0852	2.8238e-15		17.578	12.111		17.578	41.299		4.1041	0.011586		4.1041	1.7466e-15		17.728	-0.30112		17.728	3.3165e-15
	4.0902	0.13935		4.0902	3.7135e-15		17.583	12.836		17.583	42.054		4.1091	0.0095174		4.1091	1.3701e-15		17.733	-0.3029		17.733	1.1405e-15
	4.0952	0.13935		4.0952	3.3986e-15		17.588	13.758		17.588	42.8		4.1141	0.0012414		4.1141	2.8822e-15		17.738	-0.30467		17.738	-4.5004e-15
	4.1002	0.13935		4.1002	3.4393e-15		17.593	14.053		17.593	43.535		4.1191	0.0016552		4.1191	2.9202e-15		17.743	-0.30644		17.743	-4.5016e-15
	4.1052	0.13935		4.1052	5.26e-15		17.598	14.553		17.598	44.258		4.1241	0.0016552		4.1241	2.8859e-15		17.748	-0.30644		17.748	-2.9582e-15
	4.1102	0.13935		4.1102	7.9906e-16		17.603	15.236		17.603	44.968		4.1291	0.0016552		4.1291	4.0839e-16		17.753	-0.30644		17.753	-1.3928e-15
	4.1152	0.13935		4.1152	2.7554e-15		17.608	15.982		17.608	45.664		4.1341	-0.0004138		4.1341	3.4446e-15		17.758	-0.27101		17.758	-5.9299e-15
	4.1202	0.13935		4.1202	9.4651e-16		17.613	16.643		17.613	46.344		4.1391	-0.008276		4.1391	1.9586e-15		17.763	-0.23913		17.763	-1.4632e-15
	4.1252	0.13935		4.1252	2.6247e-15		17.618	17.41		17.618	47.007		4.1441	-0.008276		4.1441	1.5261e-16		17.768	-0.22142		17.768	-3.5134e-15
	4.1302	0.13935		4.1302	2.7441e-15		17.623	18.121		17.623	47.652		4.1491	-0.008276		4.1491	-9.2536e-17		17.773	-0.22142		17.773	-4.7489e-15
	4.1352	0.16281		4.1352	3.3134e-15		17.628	18.923		17.628	48.278		4.1541	-0.008276		4.1541	-1.9341e-16		17.778	-0.19662		17.778	-5.2752e-15
	4.1402	0.18188		4.1402	9.8336e-16		17.633	19.754		17.633	48.883		4.1591	-0.008276		4.1591	-6.5877e-16		17.783	-0.1789		17.783	-9.253e-15
	4.1452	0.20975		4.1452	7.0379e-15		17.638	20.64		17.638	49.467		4.1641	-0.0078622		4.1641	3.1783e-15		17.788	-0.19485		17.788	-5.2641e-15
	4.1502	0.20975		4.1502	5.9257e-15		17.643	21.478		17.643	50.027		4.1691	-0.0078622		4.1691	2.3314e-15		17.793	-0.21787		17.793	-4.1785e-15
	4.1552	0.20975		4.1552	5.0382e-15		17.648	22.414		17.648	50.563		4.1741	-0.013655		4.1741	2.5196e-15		17.798	-0.21787		17.798	0
	4.1602	0.20975		4.1602	6.0682e-16		17.653	23.49		17.653	51.073		4.1791	-0.01738		4.1791	1.7685e-15		17.803	-0.21787		17.803	-6.5104e-15
	4.1652	0.21855		4.1652	2.5663e-15		17.658	24.455		17.658	51.556		4.1841	-0.01738		4.1841	3.1827e-16		17.808	-0.2161		17.808	-2.549e-15
	4.1702	0.24495		4.1702	3.9773e-15		17.663	25.602		17.663	52.012		4.1891	-0.024828		4.1891	9.9082e-16		17.813	-0.2161		17.813	-2.9699e-15
	4.1752	0.26256		4.1752	7.2757e-15		17.668	26.721		17.668	52.437		4.1941	-0.034759		4.1941	-7.0418e-16		17.818	-0.22142		17.818	-6.1566e-15
	4.1802	0.28016		4.1802	3.9166e-15		17.673	27.854		17.673	52.832		4.1991	-0.037242		4.1991	1.4409e-15		17.823	-0.28518		17.823	-3.3763e-15
	4.1852	0.28749		4.1852	2.7649e-15		17.678	29.029		17.678	53.196		4.2041	-0.037656		4.2041	-7.9257e-16		17.828	-0.30112		17.828	3.5185e-15
	4.1902	0.31536		4.1902	6.516e-15		17.683	30.12		17.683	53.526		4.2091	-0.037656		4.2091	1.7865e-15		17.833	-0.32769		17.833	-2.5311e-15
	4.1952	0.31536		4.1952	8.3859e-15		17.688	31.372		17.688	53.822		4.2141	-0.037656		4.2141	-6.7453e-16		17.838	-0.37198		17.838	-4.5979e-16
	4.2002	0.31536		4.2002	4.8593e-15		17.693	32.674		17.693	54.083		4.2191	-0.03807		4.2191	-9.0353e-16		17.843	-0.37729		17.843	-1.8228e-15
	4.2052	0.31536		4.2052	7.1279e-15		17.698	34.061		17.698	54.308		4.2241	-0.03269		4.2241	1.8743e-16		17.848	-0.34187		17.848	6.9364e-16
	4.2102	0.29776		4.2102	3.2194e-15		17.703	35.489		17.703	54.495		4.2291	-0.021104		4.2291	-1.5479e-15		17.853	-0.34187		17.853	-2.9521e-15
	4.2152	0.28016		4.2152	6.881e-15		17.708	36.58		17.708	54.644		4.2341	-0.018621		4.2341	-2.1918e-15		17.858	-0.34187		17.858	-4.8908e-15
	4.2202	0.28016		4.2202	5.0951e-15		17.713	38.22		17.713	54.753		4.2391	-0.014897		4.2391	-1.2254e-15		17.863	-0.34187		17.863	-4.9398e-16
	4.2252	0.28016		4.2252	5.0942e-15		17.718	39.93		17.718	54.822		4.2441	-0.0086898		4.2441	-3.1809e-15		17.868	-0.34364		17.868	-2.4736e-16
	4.2302	0.28016		4.2302	4.427e-15		17.723	41.879		17.723	54.849		4.2491	-0.0028966		4.2491	-2.2745e-15		17.873	-0.34541		17.873	-2.39e-15
	4.2352	0.28016		4.2352	4.9944e-15		17.728	43.878		17.728	54.834		4.2541	-0.0070346		4.2541	9.7646e-16		17.878	-0.34718		17.878	-1.1689e-16
	4.2402	0.25229		4.2402	5.1084e-15		17.733	46.087		17.733	54.777		4.2591	-0.0095174		4.2591	-2.1233e-15		17.883	-0.31352		17.883	-4.1104e-17
	4.2452	0.24495		4.2452	3.448e-15		17.738	48.086		17.738	54.675		4.2641	-0.0099312		4.2641	-8.7134e-16		17.888	-0.30644		17.888	1.3757e-15
	4.2502	0.22442		4.2502	2.2442e-15		17.743	50.084		17.743	54.529		4.2691	-0.0099312		4.2691	-1.7777e-15		17.893	-0.27278		17.893	1.779e-15
	4.2552	0.20975		4.2552	5.1854e-15		17.748	52.294		17.748	54.338		4.2741	-0.0099312		4.2741	-1.1769e-15		17.898	-0.26393		17.898	-3.432e-15
	4.2602	0.20975		4.2602	8.3351e-15		17.753	54.194		17.753	54.102		4.2791	-0.014897		4.2791	-1.1259e-15		17.903	-0.26393		17.903	-5.8803e-15
	4.2652	0.20975		4.2652	5.4381e-15		17.758	56.151		17.758	53.819		4.2841	-0.019862		4.2841	2.9543e-16		17.908	-0.23027		17.908	-2.6504e-15
	4.2702	0.20975		4.2702	3.1073e-15		17.763	58.191		17.763	53.489		4.2891	-0.015724		4.2891	6.4075e-16		17.913	-0.22142		17.913	-3.5934e-15
	4.2752	0.17455		4.2752	5.759e-15		17.768	59.901		17.768	53.112		4.2941	-0.0095174		4.2941	-4.3214e-17		17.918	-0.22142		17.918	6.579e-17
	4.2802	0.14815		4.2802	3.9757e-15		17.773	61.407		17.773	52.688		4.2991	-0.0095174		4.2991	-9.78e-16		17.923	-0.22142		17.923	-3.1252e-15
	4.2852	0.13935		4.2852	6.3092e-15		17.778	63.195		17.778	52.216		4.3041	-0.0095174		4.3041	-1.9067e-15		17.928	-0.18599		17.928	-3.9021e-15
	4.2902	0.13935		4.2902	3.1046e-15		17.783	64.729		17.783	51.696		4.3091	-0.0016552		4.3091	3.2991e-15		17.933	-0.19485		17.933	-3.5408e-15
	4.2952	0.13935		4.2952	4.4155e-15		17.788	66.277		17.788	51.128		4.3141	0.0037242		4.3141	-6.0624e-16		17.938	-0.21964		17.938	-3.1342e-15
	4.3002	0.16135		4.3002	5.121e-15		17.793	67.685		17.793	50.512		4.3191	0.010345		4.3191	-8.2651e-16		17.943	-0.18422		17.943	-4.4572e-15
	4.3052	0.18922		4.3052	5.1151e-15		17.798	68.846		17.798	49.848		4.3241	0.010345		4.3241	6.7749e-16		17.948	-0.15056		17.948	-4.073e-15
	4.3102	0.20975		4.3102	1.6002e-15		17.803	69.571		17.803	49.136		4.3291	0.010345		4.3291	3.7433e-16		17.953	-0.13285		17.953	-4.8527e-15
	4.3152	0.20975		4.3152	4.9306e-15		17.808	70.612		17.808	48.376		4.3341	0.0024828		4.3341	1.0953e-15		17.958	-0.13285		17.958	-6.2735e-15
	4.3202	0.20975		4.3202	2.1364e-15		17.813	71.668		17.813	47.568		4.3391	0.0008276		4.3391	1.2928e-15		17.963	-0.13285		17.963	-4.7543e-15
	4.3252	0.20975		4.3252	1.9759e-15		17.818	72.583		17.818	46.713		4.3441	-0.0008276		4.3441	1.7193e-15		17.968	-0.13285		17.968	-2.8664e-15
	4.3302	0.20975		4.3302	3.5833e-15		17.823	73.406		17.823	45.811		4.3491	-0.0086898		4.3491	1.2329e-15		17.973	-0.13285		17.973	6.5111e-16
	4.3352	0.20975		4.3352	2.6743e-15		17.828	74.124		17.828	44.863		4.3541	-0.008276		4.3541	8.9981e-16		17.978	-0.13285		17.978	-5.8323e-15
	4.3402	0.20975		4.3402	1.5026e-15		17.833	74.497		17.833	43.869		4.3591	-0.008276		4.3591	2.338e-15		17.983	-0.15056		17.983	-3.9893e-15
	4.3452	0.20975		4.3452	6.0667e-16		17.838	74.666		17.838	42.829		4.3641	-0.0045518		4.3641	1.1838e-15		17.988	-0.1789		17.988	-7.7818e-15
	4.3502	0.20975		4.3502	4.6201e-15		17.843	74.638		17.843	41.746		4.3691	0.0012414		4.3691	1.295e-15		17.993	-0.1789		17.993	-4.7504e-15
	4.3552	0.20975		4.3552	2.1529e-15		17.848	74.398		17.848	40.618		4.3741	0.0012414		4.3741	1.0457e-15		17.998	-0.15942		17.998	-1.464e-15
	4.3602	0.20975		4.3602	1.6784e-15		17.853	74.018		17.853	39.447		4.3791	0.0008276		4.3791	-4.8156e-16		18.003	-0.13816		18.003	-8.6293e-16
	4.3652	0.20975		4.3652	2.3299e-15		17.858	73.554		17.858	38.235		4.3841	0.0008276		4.3841	4.7978e-16		18.008	-0.13816		18.008	-2.6773e-16
	4.3702	0.20975		4.3702	1.4847e-15		17.863	72.928		17.863	36.982		4.3891	0.0004138		4.3891	1.4604e-15		18.013	-0.17536		18.013	-2.8363e-15
	4.3752	0.20242		4.3752	3.8734e-15		17.868	72.245		17.868	35.688		4.3941	0.0004138		4.3941	1.21e-15		18.018	-0.18245		18.018	2.781e-16
	4.3802	0.16135		4.3802	9.3934e-16		17.873	71.45		17.873	34.356		4.3991	0.0004138		4.3991	1.3389e-15		18.023	-0.19485		18.023	-1.2324e-15
	4.3852	0.13935		4.3852	1.1718e-16		17.878	70.535		17.878	32.987		4.4041	-0.0028966		4.4041	1.2204e-15		18.028	-0.22496		18.028	-3.9804e-15
	4.3902	0.13935		4.3902	-8.4161e-16		17.883	69.571		17.883	31.581		4.4091	-0.004138		4.4091	1.0526e-15		18.033	-0.23381		18.033	3.1784e-15
	4.3952	0.13935		4.3952	1.4969e-15		17.888	68.522		17.888	30.141		4.4141	0.0008276		4.4141	-8.9298e-16		18.038	-0.2657		18.038	-6.4138e-15
	4.4002	0.12761		4.4002	-1.8688e-15		17.893	67.368		17.893	28.667		4.4191	-0.0008276		4.4191	1.6332e-15		18.043	-0.27455		18.043	-7.6707e-15
	4.4052	0.10561		4.4052	-1.9304e-15		17.898	65.714		17.898	27.161		4.4241	-0.0086898		4.4241	2.1869e-15		18.048	-0.30644		18.048	5.2137e-15
	4.4102	0.10561		4.4102	6.5872e-16		17.903	64.398		17.903	25.625		4.4291	-0.0086898		4.4291	-3.462e-16		18.053	-0.30644		18.053	-8.8018e-15
	4.4152	0.10561		4.4152	3.0056e-16		17.908	62.752		17.908	24.06		4.4341	-0.0086898		4.4341	-4.4694e-16		18.058	-0.30644		18.058	-2.5293e-15
	4.4202	0.10561		4.4202	-1.1053e-15		17.913	61.07		17.913	22.468		4.4391	-0.016966		4.4391	1.7355e-15		18.063	-0.30644		18.063	-1.763e-15
	4.4252	0.12761		4.4252	7.5135e-16		17.918	59.331		17.918	20.851		4.4441	-0.019035		4.4441	1.2663e-16		18.068	-0.30644		18.068	-6.0374e-15
	4.4302	0.13935		4.4302	-9.1999e-16		17.923	57.438		17.923	19.21		4.4491	-0.019035		4.4491	1.1427e-15		18.073	-0.30644		18.073	-6.4355e-15
	4.4352	0.13935		4.4352	3.7805e-16		17.928	55.637		17.928	17.547		4.4541	-0.019449		4.4541	5.748e-16		18.078	-0.30644		18.078	-4.7505e-15
	4.4402	0.11588		4.4402	-2.8293e-15		17.933	53.885		17.933	15.864		4.4591	-0.015724		4.4591	-5.6462e-16		18.083	-0.32769		18.083	-4.859e-15
	4.4452	0.10561		4.4452	-6.4526e-17		17.938	52.111		17.938	14.163		4.4641	-0.0091036		4.4641	1.0942e-15		18.088	-0.35072		18.088	-3.7274e-15
	4.4502	0.13348		4.4502	-2.1403e-15		17.943	50.338		17.943	12.445		4.4691	-0.012414		4.4691	1.635e-15		18.093	-0.35072		18.093	-8.6833e-15
	4.4552	0.13935		4.4552	-1.6292e-15		17.948	48.424		17.948	10.714		4.4741	-0.019035		4.4741	3.0163e-16		18.098	-0.35072		18.098	-5.2161e-15
	4.4602	0.13935		4.4602	3.2065e-15		17.953	46.446		17.953	8.9695		4.4791	-0.019035		4.4791	1.6382e-15		18.103	-0.32947		18.103	-1.3369e-15
	4.4652	0.13935		4.4652	-1.6721e-15		17.958	44.236		17.958	7.2151		4.4841	-0.024		4.4841	6.193e-16		18.108	-0.30821		18.108	-4.5472e-15
	4.4702	0.13935		4.4702	-3.5367e-15		17.963	42.013		17.963	5.4523		4.4891	-0.028966		4.4891	4.4898e-17		18.113	-0.30644		18.113	-1.949e-15
	4.4752	0.13935		4.4752	-1.4651e-15		17.968	39.74		17.968	3.6833		4.4941	-0.028966		4.4941	2.3353e-16		18.118	-0.28518		18.118	-7.6447e-15
	4.4802	0.13348		4.4802	-7.6956e-16		17.973	37.452		17.973	1.91		4.4991	-0.02938		4.4991	-8.2972e-16		18.123	-0.26393		18.123	-1.9678e-15
	4.4852	0.10561		4.4852	-3.2346e-15		17.978	35.151		17.978	0.13453		4.5041	-0.02938		4.5041	-6.8201e-16		18.128	-0.26216		18.128	-2.3505e-15
	4.4902	0.10561		4.4902	3.2382e-16		17.983	32.885		17.983	-1.6411		4.5091	-0.021518		4.5091	-2.9333e-15		18.133	-0.26216		18.133	-8.4741e-15
	4.4952	0.090941		4.4952	8.6734e-16		17.988	30.704		17.988	-3.4149		4.5141	-0.019862		4.5141	1.1171e-15		18.138	-0.23027		18.138	-2.23e-15
	4.5002	0.070406		4.5002	-8.8832e-16		17.993	28.184		17.993	-5.1847		4.5191	-0.019862		4.5191	-7.6606e-16		18.143	-0.2409		18.143	-3.3621e-15
	4.5052	0.070406		4.5052	-1.0799e-15		17.998	26.277		17.998	-6.9485		4.5241	-0.019862		4.5241	-7.3913e-16		18.148	-0.26216		18.148	-4.5554e-15
	4.5102	0.070406		4.5102	-4.2833e-16		18.003	24.243		18.003	-8.7043		4.5291	-0.019862		4.5291	-2.056e-15		18.153	-0.25153		18.153	-4.0377e-15
	4.5152	0.070406		4.5152	-1.9722e-15		18.008	22.245		18.008	-10.45		4.5341	-0.019862		4.5341	-1.2535e-15		18.158	-0.21964		18.158	-2.1143e-15
	4.5202	0.070406		4.5202	-1.1512e-15		18.013	20.345		18.013	-12.184		4.5391	-0.019862		4.5391	-7.1236e-16		18.163	-0.21964		18.163	-6.7945e-15
	4.5252	0.070406		4.5252	1.441e-16		18.018	18.79		18.018	-13.903		4.5441	-0.019862		4.5441	-5.4982e-17		18.168	-0.21964		18.168	-1.4343e-15
	4.5302	0.070406		4.5302	-2.2968e-15		18.023	17.08		18.023	-15.607		4.5491	-0.025656		4.5491	-2.337e-15		18.173	-0.21964		18.173	-3.1394e-15
	4.5352	0.070406		4.5352	-2.6681e-15		18.028	15.355		18.028	-17.293		4.5541	-0.029794		4.5541	4.9059e-16		18.178	-0.22496		18.178	-4.4146e-16
	4.5402	0.070406		4.5402	-3.8177e-15		18.033	13.589		18.033	-18.959		4.5591	-0.029794		4.5591	-1.2419e-15		18.183	-0.26747		18.183	1.0058e-15
	4.5452	0.070406		4.5452	6.3497e-16		18.038	11.83		18.038	-20.604		4.5641	-0.029794		4.5641	-1.5378e-15		18.188	-0.30112		18.188	-4.0788e-15
	4.5502	0.070406		4.5502	-1.3721e-15		18.043	10.035		18.043	-22.225		4.5691	-0.031449		4.5691	-1.0806e-15		18.193	-0.28695		18.193	-6.4692e-15
	4.5552	0.070406		4.5552	-3.4773e-15		18.048	8.0929		18.048	-23.821		4.5741	-0.036001		4.5741	-2.3532e-15		18.198	-0.26216		18.198	-2.9009e-15
	4.5602	0.070406		4.5602	-1.7624e-15		18.053	6.2069		18.053	-25.39		4.5791	-0.02938		4.5791	-1.1519e-15		18.203	-0.26216		18.203	-4.3645e-15
	4.5652	0.070406		4.5652	1.6658e-15		18.058	4.2787		18.058	-26.931		4.5841	-0.02938		4.5841	-1.9821e-15		18.208	-0.26747		18.208	-3.9139e-15
	4.5702	0.070406		4.5702	-2.6586e-15		18.063	2.4138		18.063	-28.441		4.5891	-0.035173		4.5891	-1.8087e-15		18.213	-0.30112		18.213	-3.175e-15
	4.5752	0.083607		4.5752	-1.3396e-15		18.068	0.42224		18.068	-29.92		4.5941	-0.038897		4.5941	-1.0344e-15		18.218	-0.30112		18.218	-1.0916e-15
	4.5802	0.10561		4.5802	-2.6491e-15		18.073	-1.6749		18.073	-31.365		4.5991	-0.038897		4.5991	-2.8913e-15		18.223	-0.35249		18.223	-3.4536e-15
	4.5852	0.10561		4.5852	2.0633e-15		18.078	-3.7298		18.078	-32.776		4.6041	-0.038897		4.6041	3.907e-17		18.228	-0.38615		18.228	-1.6357e-15
	4.5902	0.11881		4.5902	-6.6981e-16		18.083	-5.285		18.083	-34.151		4.6091	-0.038484		4.6091	4.6092e-16		18.233	-0.38615		18.233	7.0364e-16
	4.5952	0.10561		4.5952	4.4179e-16		18.088	-7.1499		18.088	-35.489		4.6141	-0.038484		4.6141	-1.2442e-15		18.238	-0.38615		18.238	-3.9664e-15
	4.6002	0.13348		4.6002	-1.3143e-15		18.093	-9.0218		18.093	-36.788		4.6191	-0.03807		4.6191	-9.597e-16		18.243	-0.38615		18.243	-1.5562e-15
	4.6052	0.13935		4.6052	-1.471e-15		18.098	-10.837		18.098	-38.048		4.6241	-0.03807		4.6241	-8.6341e-16		18.248	-0.35072		18.248	-4.5495e-15
	4.6102	0.13348		4.6102	-3.4868e-15		18.103	-12.625		18.103	-39.266		4.6291	-0.03807		4.6291	-2.0316e-16		18.253	-0.34364		18.253	-3.5461e-15
	4.6152	0.10561		4.6152	3.9587e-16		18.108	-14.462		18.108	-40.443		4.6341	-0.03807		4.6341	-1.6745e-15		18.258	-0.34364		18.258	-7.6788e-15
	4.6202	0.090941		4.6202	-2.1535e-15		18.113	-16.404		18.113	-41.578		4.6391	-0.03807		4.6391	-2.2187e-15		18.263	-0.34364		18.263	-6.6706e-15
	4.6252	0.070406		4.6252	4.5762e-16		18.118	-18.895		18.118	-42.668		4.6441	-0.03807		4.6441	-2.0622e-15		18.268	-0.34364		18.268	-3.0367e-15
	4.6302	0.070406		4.6302	1.7735e-15		18.123	-20.936		18.123	-43.714		4.6491	-0.03807		4.6491	-2.9022e-15		18.273	-0.34364		18.273	-7.5786e-15
	4.6352	0.048404		4.6352	-1.7735e-16		18.128	-23.181		18.128	-44.715		4.6541	-0.033104		4.6541	-2.5858e-16		18.278	-0.33478		18.278	-3.8577e-15
	4.6402	0.052805		4.6402	-1.0229e-15		18.133	-25.531		18.133	-45.671		4.6591	-0.028552		4.6591	-3.0782e-15		18.283	-0.3029		18.283	-3.4558e-15
	4.6452	0.070406		4.6452	-2.7584e-15		18.138	-27.65		18.138	-46.579		4.6641	-0.024414		4.6641	-4.0317e-16		18.288	-0.30467		18.288	-1.7005e-15
	4.6502	0.070406		4.6502	5.0038e-16		18.143	-29.697		18.143	-47.442		4.6691	-0.018621		4.6691	-3.6243e-16		18.293	-0.30467		18.293	1.1733e-15
	4.6552	0.042537		4.6552	-8.2974e-16		18.148	-31.963		18.148	-48.256		4.6741	-0.018621		4.6741	-2.8028e-15		18.298	-0.31175		18.298	-2.7244e-15
	4.6602	0.035203		4.6602	-3.2081e-15		18.153	-33.962		18.153	-49.024		4.6791	-0.026483		4.6791	-3.9485e-16		18.303	-0.35249		18.303	-1.4557e-15
	4.6652	0.035203		4.6652	-5.3505e-15		18.158	-35.848		18.158	-49.743		4.6841	-0.028966		4.6841	-2.1878e-15		18.308	-0.38969		18.308	-4.7592e-15
	4.6702	0.042537		4.6702	-1.1702e-15		18.163	-37.889		18.163	-50.415		4.6891	-0.02938		4.6891	5.7474e-16		18.313	-0.39855		18.313	-6.7807e-15
	4.6752	0.070406		4.6752	1.8812e-15		18.168	-39.43		18.168	-51.038		4.6941	-0.029794		4.6941	-2.1579e-15		18.318	-0.4322		18.318	-8.1442e-15
	4.6802	0.070406		4.6802	-2.4813e-15		18.173	-40.802		18.173	-51.613		4.6991	-0.033104		4.6991	-2.0112e-15		18.323	-0.43397		18.323	-1.7972e-15
	4.6852	0.070406		4.6852	-1.6262e-15		18.178	-42.421		18.178	-52.14		4.7041	-0.040139		4.7041	5.579e-16		18.328	-0.43397		18.328	-3.3754e-15
	4.6902	0.070406		4.6902	-2.1947e-15		18.183	-43.688		18.183	-52.62		4.7091	-0.040139		4.7091	-1.2914e-15		18.333	-0.4322		18.333	3.6524e-16
	4.6952	0.070406		4.6952	3.1036e-16		18.188	-44.912		18.188	-53.051		4.7141	-0.040139		4.7141	1.5376e-16		18.338	-0.43043		18.338	-1.0362e-15
	4.7002	0.070406		4.7002	3.1669e-17		18.193	-46.277		18.193	-53.435		4.7191	-0.040139		4.7191	-9.1578e-16		18.343	-0.43043		18.343	1.9316e-15
	4.7052	0.070406		4.7052	-2.5209e-15		18.198	-47.347		18.198	-53.772		4.7241	-0.039725		4.7241	5.5883e-16		18.348	-0.38615		18.348	-7.8767e-16
	4.7102	0.070406		4.7102	-6.451e-15		18.203	-48.297		18.203	-54.062		4.7291	-0.036414		4.7291	-5.9088e-16		18.353	-0.32947		18.353	1.6875e-15
	4.7152	0.048404		4.7152	-2.475e-15		18.208	-48.937		18.208	-54.305		4.7341	-0.02938		4.7341	-1.3499e-15		18.358	-0.30112		18.358	-1.5018e-15
	4.7202	0.035203		4.7202	-3.5945e-16		18.213	-49.782		18.213	-54.503		4.7391	-0.026483		4.7391	-1.2987e-15		18.363	-0.30112		18.363	-2.8074e-16
	4.7252	0.0058672		4.7252	-3.7528e-15		18.218	-50.5		18.218	-54.656		4.7441	-0.021518		4.7441	-1.3181e-15		18.368	-0.30112		18.368	2.799e-16
	4.7302	0		4.7302	-3.4535e-15		18.223	-51.034		18.223	-54.764		4.7491	-0.02938		4.7491	-3.6795e-16		18.373	-0.30112		18.373	3.0115e-15
	4.7352	0		4.7352	-6.1153e-15		18.228	-51.443		18.228	-54.828		4.7541	-0.021104		4.7541	-1.7072e-16		18.378	-0.30112		18.378	-1.885e-15
	4.7402	0		4.7402	-3.7861e-15		18.233	-51.647		18.233	-54.849		4.7591	-0.019449		4.7591	-2.0705e-15		18.383	-0.30112		18.383	-1.338e-15
	4.7452	-0.023469		4.7452	-2.5921e-15		18.238	-51.844		18.238	-54.828		4.7641	-0.01738		4.7641	-1.2737e-15		18.388	-0.30112		18.388	-2.0391e-15
	4.7502	-0.035203		4.7502	-6.6189e-15		18.243	-51.844		18.243	-54.766		4.7691	-0.0095174		4.7691	-1.3093e-15		18.393	-0.30112		18.393	-2.4159e-15
	4.7552	-0.014668		4.7552	-2.912e-15		18.248	-51.745		18.248	-54.662		4.7741	-0.0008276		4.7741	-1.9027e-15		18.398	-0.30112		18.398	-3.7539e-16
	4.7602	0		4.7602	-6.0568e-15		18.253	-51.4		18.253	-54.52		4.7791	0.0008276		4.7791	-1.3041e-15		18.403	-0.30112		18.403	1.5476e-15
	4.7652	0		4.7652	-4.6981e-15		18.258	-51.14		18.258	-54.338		4.7841	0.0008276		4.7841	-2.7702e-15		18.408	-0.30112		18.408	2.7151e-15
	4.7702	0.0058672		4.7702	-3.1289e-15		18.263	-50.866		18.263	-54.119		4.7891	0.0008276		4.7891	-4.9774e-15		18.413	-0.30112		18.413	1.5391e-15
	4.7752	0		4.7752	-1.9698e-15		18.268	-50.669		18.268	-53.864		4.7941	-0.006207		4.7941	-2.8397e-15		18.418	-0.30112		18.418	-2.5639e-15
	4.7802	0		4.7802	-2.5169e-15		18.273	-50.401		18.273	-53.573		4.7991	-0.0086898		4.7991	-3.2463e-15		18.423	-0.30112		18.423	-1.7542e-15
	4.7852	0		4.7852	-7.1034e-15		18.278	-49.747		18.278	-53.248		4.8041	-0.013655		4.8041	-3.5824e-15		18.428	-0.3029		18.428	1.5206e-15
	4.7902	0.029336		4.7902	-4.7623e-15		18.283	-48.994		18.283	-52.889		4.8091	-0.018621		4.8091	-5.1615e-15		18.433	-0.30467		18.433	4.7211e-15
	4.7952	0.035203		4.7952	-4.0006e-15		18.288	-48.325		18.288	-52.499		4.8141	-0.011173		4.8141	-2.941e-15		18.438	-0.30644		18.438	1.6724e-15
	4.8002	0.035203		4.8002	-5.6007e-15		18.293	-47.678		18.293	-52.078		4.8191	-0.0086898		4.8191	-3.4122e-15		18.443	-0.30644		18.443	8.6151e-16
	4.8052	0.035203		4.8052	-5.4733e-15		18.298	-47.115		18.298	-51.627		4.8241	-0.0086898		4.8241	-5.5208e-15		18.448	-0.30644		18.448	5.5299e-15
	4.8102	0.035203		4.8102	-3.7243e-15		18.303	-46.7		18.303	-51.148		4.8291	-0.0086898		4.8291	-3.5101e-15		18.453	-0.30644		18.453	1.1716e-15
	4.8152	0.020535		4.8152	-9.0653e-15		18.308	-45.89		18.308	-50.641		4.8341	-0.0086898		4.8341	-3.482e-15		18.458	-0.30644		18.458	-7.6146e-16
	4.8202	0		4.8202	-6.3944e-15		18.313	-45.011		18.313	-50.109		4.8391	-0.008276		4.8391	-2.9344e-15		18.463	-0.30644		18.463	3.5829e-15
	4.8252	0		4.8252	-4.5715e-15		18.318	-44.265		18.318	-49.553		4.8441	-0.012		4.8441	-3.3742e-15		18.468	-0.30467		18.468	1.0083e-15
	4.8302	0		4.8302	-4.5711e-15		18.323	-43.498		18.323	-48.972		4.8491	-0.017793		4.8491	-2.2515e-15		18.473	-0.30467		18.473	5.4479e-15
	4.8352	0		4.8352	-5.2423e-15		18.328	-42.752		18.328	-48.37		4.8541	-0.017793		4.8541	-3.0409e-15		18.478	-0.3029		18.478	2.5021e-15
	4.8402	0		4.8402	-3.9151e-15		18.333	-41.985		18.333	-47.747		4.8591	-0.017793		4.8591	-2.5019e-15		18.483	-0.30112		18.483	-6.5494e-16
	4.8452	0		4.8452	-6.1481e-15		18.338	-41.407		18.338	-47.105		4.8641	-0.017793		4.8641	-1.7548e-15		18.488	-0.26747		18.488	3.325e-15
	4.8502	0		4.8502	-4.5713e-15		18.343	-40.605		18.343	-46.444		4.8691	-0.0099312		4.8691	-2.405e-15		18.493	-0.26038		18.493	3.5882e-15
	4.8552	0.014668		4.8552	-4.887e-15		18.348	-39.93		18.348	-45.767		4.8741	-0.008276		4.8741	-2.5398e-15		18.498	-0.25861		18.498	5.6167e-15
	4.8602	0.035203		4.8602	-9.2728e-15		18.353	-39.261		18.353	-45.073		4.8791	-0.0008276		4.8791	-1.0285e-15		18.503	-0.2285		18.503	4.337e-15
	4.8652	0.063072		4.8652	-7.4827e-15		18.358	-38.593		18.358	-44.365		4.8841	0.0008276		4.8841	-1.3712e-15		18.508	-0.2161		18.508	2.2999e-15
	4.8702	0.070406		4.8702	-5.5279e-15		18.363	-37.987		18.363	-43.644		4.8891	0.0008276		4.8891	-1.2013e-15		18.513	-0.2409		18.513	5.4591e-15
	4.8752	0.090941		4.8752	-1.4679e-15		18.368	-37.333		18.368	-42.91		4.8941	0.0008276		4.8941	-2.5676e-15		18.518	-0.25684		18.518	5.8398e-15
	4.8802	0.11148		4.8802	-6.6007e-15		18.373	-36.678		18.373	-42.166		4.8991	0.0008276		4.8991	-3.3016e-15		18.523	-0.27455		18.523	4.218e-15
	4.8852	0.13935		4.8852	-6.6537e-15		18.378	-36.031		18.378	-41.412		4.9041	0.0033104		4.9041	-2.1993e-15		18.528	-0.30112		18.528	4.0079e-15
	4.8902	0.13935		4.8902	-5.9253e-15		18.383	-35.468		18.383	-40.65		4.9091	0.0008276		4.9091	-1.1664e-15		18.533	-0.30112		18.533	1.4541e-15
	4.8952	0.13935		4.8952	-5.7226e-15		18.388	-34.764		18.388	-39.88		4.9141	0.0008276		4.9141	-2.0197e-15		18.538	-0.3029		18.538	-2.3133e-15
	4.9002	0.13935		4.9002	-6.451e-15		18.393	-34.145		18.393	-39.103		4.9191	-0.0070346		4.9191	-3.0854e-15		18.543	-0.30467		18.543	6.4702e-15
	4.9052	0.13935		4.9052	-8.7993e-15		18.398	-33.42		18.398	-38.322		4.9241	-0.01738		4.9241	-2.9396e-15		18.548	-0.3029		18.548	4.4751e-15
	4.9102	0.13935		4.9102	-6.858e-15		18.403	-32.759		18.403	-37.536		4.9291	-0.019449		4.9291	-1.5392e-15		18.553	-0.30998		18.553	3.49e-15
	4.9152	0.13935		4.9152	-4.9943e-15		18.408	-32.146		18.408	-36.747		4.9341	-0.02938		4.9341	-3.132e-15		18.558	-0.34187		18.558	3.1804e-15
	4.9202	0.13935		4.9202	-7.531e-15		18.413	-31.668		18.413	-35.955		4.9391	-0.039311		4.9391	-4.5038e-15		18.563	-0.34009		18.563	9.3168e-16
	4.9252	0.13935		4.9252	-6.4384e-15		18.418	-31.006		18.418	-35.163		4.9441	-0.039311		4.9441	-3.97e-15		18.568	-0.34009		18.568	-1.8367e-15
	4.9302	0.13935		4.9302	-7.6956e-15		18.423	-30.232		18.423	-34.37		4.9491	-0.039311		4.9491	-3.724e-15		18.573	-0.34009		18.573	1.3061e-15
	4.9352	0.13935		4.9352	-4.847e-15		18.428	-29.402		18.428	-33.578		4.9541	-0.039311		4.9541	-4.6182e-15		18.578	-0.30644		18.578	2.7298e-15
	4.9402	0.13935		4.9402	-7.5642e-15		18.433	-28.656		18.433	-32.788		4.9591	-0.039311		4.9591	-4.4597e-15		18.583	-0.29758		18.583	3.0982e-15
	4.9452	0.13935		4.9452	-6.3291e-15		18.438	-27.741		18.438	-32		4.9641	-0.039311		4.9641	-3.2268e-15		18.588	-0.29758		18.588	2.6825e-15
	4.9502	0.13348		4.9502	-7.1779e-15		18.443	-26.911		18.443	-31.215		4.9691	-0.038897		4.9691	-3.3409e-15		18.593	-0.33301		18.593	1.4916e-15
	4.9552	0.13935		4.9552	-1.3729e-15		18.448	-25.925		18.448	-30.434		4.9741	-0.038897		4.9741	-3.5602e-15		18.598	-0.37729		18.598	2.645e-15
	4.9602	0.12174		4.9602	-5.1019e-15		18.453	-25.032		18.453	-29.657		4.9791	-0.038897		4.9791	-2.9143e-15		18.603	-0.38615		18.603	-1.6238e-16
	4.9652	0.10561		4.9652	-6.0663e-15		18.458	-24.131		18.458	-28.886		4.9841	-0.038897		4.9841	-3.7324e-15		18.608	-0.38615		18.608	6.9656e-15
	4.9702	0.10561		4.9702	-6.4811e-15		18.463	-23.322		18.463	-28.121		4.9891	-0.038897		4.9891	-2.4809e-15		18.613	-0.38615		18.613	1.8421e-15
	4.9752	0.10561		4.9752	-2.2802e-15		18.468	-22.625		18.468	-27.363		4.9941	-0.039311		4.9941	-2.1524e-15		18.618	-0.38615		18.618	-3.5334e-15
	4.9802	0.10561		4.9802	-4.7536e-15		18.473	-21.949		18.473	-26.613		4.9991	-0.039311		4.9991	-3.5498e-15		18.623	-0.38615		18.623	7.5714e-16
	4.9852	0.10561		4.9852	-4.8027e-15		18.478	-21.175		18.478	-25.87		5.0041	-0.035173		5.0041	-2.8063e-15		18.628	-0.38615		18.628	7.6987e-15
	4.9902	0.10561		4.9902	-3.4567e-15		18.483	-20.331		18.483	-25.135		5.0091	-0.02938		5.0091	-2.7038e-15		18.633	-0.38792		18.633	2.2023e-15
	4.9952	0.10561		4.9952	-5.1241e-15		18.488	-19.599		18.488	-24.41		5.0141	-0.026069		5.0141	-3.107e-15		18.638	-0.38792		18.638	-4.3532e-15
	5.0002	0.10561		5.0002	-6.3782e-15		18.493	-18.958		18.493	-23.694		5.0191	-0.019449		5.0191	-1.9327e-15		18.643	-0.34541		18.643	5.2612e-15
	5.0052	0.096808		5.0052	-1.7481e-15		18.498	-18.29		18.498	-22.988		5.0241	-0.019449		5.0241	-2.4568e-15		18.648	-0.30467		18.648	-2.0386e-15
	5.0102	0.070406		5.0102	-7.8097e-15		18.503	-17.868		18.503	-22.292		5.0291	-0.019449		5.0291	-1.6296e-15		18.653	-0.28164		18.653	-8.8965e-16
	5.0152	0.070406		5.0152	-5.2698e-15		18.508	-17.452		18.508	-21.607		5.0341	-0.019449		5.0341	-2.629e-15		18.658	-0.23381		18.658	-5.3817e-17
	5.0202	0.070406		5.0202	-6.5651e-15		18.513	-16.918		18.513	-20.933		5.0391	-0.019449		5.0391	-2.8922e-15		18.663	-0.21787		18.663	2.1773e-15
	5.0252	0.070406		5.0252	-2.6159e-15		18.518	-16.362		18.518	-20.27		5.0441	-0.019449		5.0441	-3.2023e-15		18.668	-0.20902		18.668	2.3195e-15
	5.0302	0.070406		5.0302	-3.737e-16		18.523	-15.686		18.523	-19.619		5.0491	-0.019035		5.0491	-3.7074e-15		18.673	-0.17536		18.673	2.716e-15
	5.0352	0.090941		5.0352	-4.5176e-15		18.528	-15.102		18.528	-18.98		5.0541	-0.019035		5.0541	-1.8241e-15		18.678	-0.16828		18.678	-3.2285e-15
	5.0402	0.10561		5.0402	-3.254e-15		18.533	-14.56		18.533	-18.353		5.0591	-0.016552		5.0591	-3.5836e-15		18.683	-0.13462		18.683	4.2412e-16
	5.0452	0.12614		5.0452	-3.3696e-15		18.538	-13.983		18.538	-17.738		5.0641	-0.0086898		5.0641	-4.3055e-15		18.688	-0.13462		18.688	1.1307e-15
	5.0502	0.13935		5.0502	-3.7544e-15		18.543	-13.659		18.543	-17.136		5.0691	-0.0086898		5.0691	-4.7336e-15		18.693	-0.13462		18.693	2.6837e-15
	5.0552	0.13935		5.0552	-2.8075e-15		18.548	-13.336		18.548	-16.546		5.0741	-0.0086898		5.0741	-5.1653e-16		18.698	-0.13462		18.698	-2.5304e-17
	5.0602	0.13935		5.0602	-4.3118e-15		18.553	-13.089		18.553	-15.969		5.0791	-0.0086898		5.0791	-3.0011e-15		18.703	-0.13285		18.703	-4.2344e-15
	5.0652	0.13935		5.0652	-3.3284e-15		18.558	-12.836		18.558	-15.405		5.0841	-0.0086898		5.0841	-8.4196e-16		18.708	-0.1665		18.708	-1.4895e-15
	5.0702	0.13935		5.0702	-4.212e-16		18.563	-12.618		18.563	-14.854		5.0891	-0.010759		5.0891	-3.2856e-15		18.713	-0.17536		18.713	-7.6259e-15
	5.0752	0.14815		5.0752	1.2272e-15		18.568	-12.449		18.568	-14.315		5.0941	-0.018621		5.0941	-3.409e-15		18.718	-0.18953		18.718	1.6446e-15
	5.0802	0.17455		5.0802	-1.8432e-15		18.573	-12.083		18.573	-13.79		5.0991	-0.018621		5.0991	-3.8706e-15		18.723	-0.21433		18.723	9.3736e-16
	5.0852	0.17455		5.0852	-6.5017e-15		18.578	-11.71		18.578	-13.278		5.1041	-0.018621		5.1041	-2.9788e-15		18.728	-0.21256		18.728	-2.7741e-15
	5.0902	0.18335		5.0902	-5.9111e-15		18.583	-11.407		18.583	-12.779		5.1091	-0.019035		5.1091	-6.7086e-16		18.733	-0.21079		18.733	4.2595e-15
	5.0952	0.20975		5.0952	-1.8297e-15		18.588	-11.14		18.588	-12.293		5.1141	-0.013242		5.1141	-2.3424e-15		18.738	-0.21079		18.738	-4.22e-15
	5.1002	0.20975		5.1002	-6.2864e-16		18.593	-10.823		18.593	-11.819		5.1191	-0.004138		5.1191	-2.2908e-15		18.743	-0.21079		18.743	-4.058e-15
	5.1052	0.20975		5.1052	-3.2255e-15		18.598	-10.401		18.598	-11.359		5.1241	0.0004138		5.1241	-3.1896e-15		18.748	-0.21079		18.748	-1.1104e-15
	5.1102	0.20975		5.1102	-3.1258e-15		18.603	-10		18.603	-10.911		5.1291	0.0004138		5.1291	-2.8685e-15		18.753	-0.21256		18.753	-2.7563e-15
	5.1152	0.18042		5.1152	-3.558e-15		18.608	-9.6763		18.608	-10.476		5.1341	-0.0074484		5.1341	-3.1695e-15		18.758	-0.21256		18.758	-6.0056e-15
	5.1202	0.17455		5.1202	-2.7497e-15		18.613	-9.437		18.613	-10.053		5.1391	-0.0099312		5.1391	-2.2484e-15		18.763	-0.21433		18.763	-6.248e-15
	5.1252	0.15695		5.1252	-2.0197e-15		18.618	-9.3596		18.618	-9.6432		5.1441	-0.0099312		5.1441	-1.372e-15		18.768	-0.2161		18.768	-5.3583e-15
	5.1302	0.13935		5.1302	-5.3782e-15		18.623	-9.1414		18.623	-9.2454		5.1491	-0.0016552		5.1491	-7.3607e-16		18.773	-0.2161		18.773	-3.2888e-15
	5.1352	0.13935		5.1352	-4.8189e-15		18.628	-8.86		18.628	-8.8596		5.1541	0		5.1541	-3.3565e-15		18.778	-0.21787		18.778	-2.5032e-15
	5.1402	0.13935		5.1402	8.5943e-16		18.633	-8.5996		18.633	-8.4858		5.1591	0		5.1591	-2.3299e-15		18.783	-0.21787		18.783	-1.9759e-15
	5.1452	0.13935		5.1452	-1.7477e-15		18.638	-8.2899		18.638	-8.1237		5.1641	0		5.1641	-6.1114e-16		18.788	-0.24799		18.788	-6.3472e-15
	5.1502	0.15401		5.1502	-4.9285e-15		18.643	-8.1773		18.643	-7.7733		5.1691	0.0004138		5.1691	-2.4465e-15		18.793	-0.25684		18.793	-1.2725e-14
	5.1552	0.14521		5.1552	-9.2791e-16		18.648	-7.917		18.648	-7.4342		5.1741	0.0004138		5.1741	-1.8005e-15		18.798	-0.25507		18.798	-8.6192e-15
	5.1602	0.13935		5.1602	-5.2417e-15		18.653	-7.8888		18.653	-7.1064		5.1791	0.0008276		5.1791	-3.0281e-15		18.803	-0.27987		18.803	-5.2069e-15
	5.1652	0.13935		5.1652	-2.5114e-15		18.658	-7.8536		18.658	-6.7895		5.1841	0.0008276		5.1841	-3.2511e-15		18.808	-0.29758		18.808	-6.619e-15
	5.1702	0.15108		5.1702	-9.5879e-16		18.663	-7.6355		18.663	-6.4834		5.1891	0.0008276		5.1891	-2.7167e-15		18.813	-0.29935		18.813	-3.2493e-15
	5.1752	0.17455		5.1752	3.3253e-17		18.668	-7.551		18.668	-6.1878		5.1941	0.0008276		5.1941	-2.3795e-15		18.818	-0.29935		18.818	-4.137e-15
	5.1802	0.17455		5.1802	-3.1321e-15		18.673	-7.551		18.673	-5.9026		5.1991	0.0008276		5.1991	-1.8836e-15		18.823	-0.29935		18.823	-7.7912e-15
	5.1852	0.19215		5.1852	-1.1116e-15		18.678	-7.551		18.678	-5.6274		5.2041	0.0008276		5.2041	-3.1767e-15		18.828	-0.30112		18.828	-7.8924e-15
	5.1902	0.17455		5.1902	-1.9508e-15		18.683	-7.4806		18.683	-5.3621		5.2091	0.0008276		5.2091	-2.8249e-15		18.833	-0.30112		18.833	-4.0368e-15
	5.1952	0.17455		5.1952	3.5723e-15		18.688	-7.3821		18.688	-5.1065		5.2141	0.0008276		5.2141	-4.3709e-15		18.838	-0.30112		18.838	-1.5548e-15
	5.2002	0.17455		5.2002	-3.2144e-15		18.693	-7.2836		18.693	-4.8602		5.2191	-0.0033104		5.2191	-5.6963e-15		18.843	-0.30112		18.843	-4.8658e-15
	5.2052	0.17455		5.2052	4.9404e-16		18.698	-7.2132		18.698	-4.6231		5.2241	-0.0095174		5.2241	-3.4056e-15		18.848	-0.30112		18.848	-8.6799e-15
	5.2102	0.17455		5.2102	-1.4695e-15		18.703	-7.178		18.703	-4.3949		5.2291	-0.0024828		5.2291	-2.5834e-15		18.853	-0.31884		18.853	-7.8652e-16
	5.2152	0.17455		5.2152	-1.0261e-15		18.708	-7.0443		18.708	-4.1753		5.2341	0		5.2341	-2.4473e-15		18.858	-0.34541		18.858	-4.9448e-15
	5.2202	0.17455		5.2202	-2.0458e-15		18.713	-7.0443		18.713	-3.9642		5.2391	0.0004138		5.2391	-5.2629e-15		18.863	-0.38792		18.863	-3.5712e-15
	5.2252	0.17455		5.2252	-2.6032e-15		18.718	-7.0443		18.718	-3.7613		5.2441	0.0004138		5.2441	-6.7774e-16		18.868	-0.43043		18.868	-2.6227e-15
	5.2302	0.16135		5.2302	-2.1535e-16		18.723	-7.0443		18.723	-3.5662		5.2491	0.008276		5.2491	-1.457e-15		18.873	-0.43043		18.873	-1.1307e-15
	5.2352	0.16135		5.2352	-1.4821e-15		18.728	-7.0443		18.728	-3.3789		5.2541	0.012414		5.2541	-1.2934e-15		18.878	-0.4322		18.878	3.0266e-16
	5.2402	0.18335		5.2402	-2.3689e-15		18.733	-6.9106		18.733	-3.1991		5.2591	0.020276		5.2591	9.6232e-16		18.883	-0.46409		18.883	-2.9871e-15
	5.2452	0.20975		5.2452	1.7481e-15		18.738	-6.798		18.738	-3.0265		5.2641	0.020276		5.2641	-1.4708e-16		18.888	-0.47471		18.888	-6.4976e-15
	5.2502	0.20975		5.2502	2.1662e-15		18.743	-6.7136		18.743	-2.8608		5.2691	0.018207		5.2691	4.9216e-16		18.893	-0.47471		18.893	-6.4803e-15
	5.2552	0.20975		5.2552	1.3428e-15		18.748	-6.7136		18.748	-2.702		5.2741	0.010345		5.2741	-8.3505e-16		18.898	-0.45346		18.898	-1.0032e-14
	5.2602	0.20975		5.2602	5.0671e-17		18.753	-6.4884		18.753	-2.5496		5.2791	0.008276		5.2791	1.83e-15		18.903	-0.4322		18.903	-5.793e-15
	5.2652	0.20975		5.2652	-2.7616e-15		18.758	-6.3054		18.758	-2.4036		5.2841	0.0004138		5.2841	3.7872e-15		18.908	-0.4322		18.908	-9.0008e-15
	5.2702	0.20975		5.2702	-1.3428e-15		18.763	-6.0943		18.763	-2.2636		5.2891	0.0004138		5.2891	4.5581e-15		18.913	-0.45877		18.913	-5.711e-15
	5.2752	0.20975		5.2752	3.1163e-15		18.768	-6.0099		18.768	-2.1295		5.2941	-0.0074484		5.2941	4.1481e-15		18.918	-0.47471		18.918	-3.1298e-15
	5.2802	0.20975		5.2802	5.3711e-15		18.773	-5.8198		18.773	-2.0011		5.2991	-0.0091036		5.2991	5.5208e-15		18.923	-0.47471		18.923	-8.356e-15
	5.2852	0.20975		5.2852	-1.3174e-15		18.778	-5.5735		18.778	-1.8781		5.3041	-0.016552		5.3041	5.9026e-15		18.928	-0.47471		18.928	-3.0701e-15
	5.2902	0.19215		5.2902	-3.547e-15		18.783	-5.3976		18.783	-1.7603		5.3091	-0.018621		5.3091	7.0247e-15		18.933	-0.47294		18.933	4.1474e-17
	5.2952	0.17455		5.2952	8.6141e-16		18.788	-5.2006		18.788	-1.6476		5.3141	-0.018621		5.3141	8.472e-15		18.938	-0.47471		18.938	-5.3091e-15
	5.3002	0.17455		5.3002	-2.5842e-15		18.793	-5.2006		18.793	-1.5396		5.3191	-0.018621		5.3191	7.5421e-15		18.943	-0.47471		18.943	-6.1979e-15
	5.3052	0.17455		5.3052	4.5604e-16		18.798	-5.2006		18.798	-1.4364		5.3241	-0.010759		5.3241	7.2289e-15		18.948	-0.44106		18.948	-8.5787e-15
	5.3102	0.17455		5.3102	-6.0805e-16		18.803	-5.2006		18.803	-1.3375		5.3291	-0.0086898		5.3291	1.0328e-14		18.953	-0.4322		18.953	-6.4196e-15
	5.3152	0.17455		5.3152	-6.0805e-16		18.808	-5.2006		18.808	-1.243		5.3341	-0.0008276		5.3341	8.4568e-15		18.958	-0.4322		18.958	-8.6789e-15
	5.3202	0.17455		5.3202	3.0403e-16		18.813	-5.0035		18.813	-1.1525		5.3391	0.0008276		5.3391	1.0437e-14		18.963	-0.4322		18.963	-8.2365e-15
	5.3252	0.17455		5.3252	1.2161e-15		18.818	-4.8628		18.818	-1.066		5.3441	0.0008276		5.3441	1.1187e-14		18.968	-0.4322		18.968	-7.6899e-15
	5.3302	0.17455		5.3302	1.2161e-15		18.823	-4.8628		18.823	-0.98317		5.3491	0.0008276		5.3491	1.1681e-14		18.973	-0.4322		18.973	-1.0093e-14
	5.3352	0.17455		5.3352	2.2295e-15		18.828	-4.8346		18.828	-0.90396		5.3541	0.008276		5.3541	1.0703e-14		18.978	-0.4322		18.978	-2.2381e-15
	5.3402	0.17455		5.3402	6.0805e-16		18.833	-4.7009		18.833	-0.82818		5.3591	0.0099312		5.3591	1.0937e-14		18.983	-0.4074		18.983	-3.2503e-15
	5.3452	0.17455		5.3452	1.8242e-15		18.838	-4.5672		18.838	-0.75567		5.3641	0.0099312		5.3641	1.006e-14		18.988	-0.39146		18.988	-3.2898e-15
	5.3502	0.20242		5.3502	1.2161e-15		18.843	-4.2928		18.843	-0.68629		5.3691	0.0016552		5.3691	9.3048e-15		18.993	-0.36489		18.993	-7.8904e-15
	5.3552	0.18042		5.3552	4.459e-15		18.848	-4.0535		18.848	-0.61989		5.3741	-0.0004138		5.3741	1.0563e-14		18.998	-0.33478		18.998	-2.1196e-15
	5.3602	0.17455		5.3602	4.2564e-15		18.853	-3.8283		18.853	-0.55635		5.3791	-0.0004138		5.3791	7.9431e-15		19.003	-0.30644		19.003	-1.3533e-15
	5.3652	0.14521		5.3652	4.0537e-16		18.858	-3.6101		18.858	-0.49552		5.3841	-0.0008276		5.3841	7.3908e-15		19.008	-0.29758		19.008	-1.5953e-15
	5.3702	0.13935		5.3702	-1.4188e-15		18.863	-3.4201		18.863	-0.43728		5.3891	-0.0008276		5.3891	6.45e-15		19.013	-0.26393		19.013	-3.7341e-15
	5.3752	0.13935		5.3752	3.2429e-15		18.868	-3.2231		18.868	-0.3815		5.3941	-0.0008276		5.3941	5.0559e-15		19.018	-0.26216		19.018	-2.4521e-15
	5.3802	0.13935		5.3802	4.0537e-16		18.873	-3.0471		18.873	-0.32808		5.3991	-0.0008276		5.3991	7.0026e-15		19.023	-0.26038		19.023	-4.5409e-15
	5.3852	0.11881		5.3852	8.1073e-16		18.878	-3.019		18.878	-0.27689		5.4041	-0.0008276		5.4041	3.8505e-15		19.028	-0.26038		19.028	-3.3004e-15
	5.3902	0.13348		5.3902	-4.0537e-16		18.883	-3.0542		18.883	-0.22783		5.4091	-0.0008276		5.4091	4.2491e-15		19.033	-0.26038		19.033	-4.7631e-15
	5.3952	0.13935		5.3952	-1.2161e-15		18.888	-3.1316		18.888	-0.1808		5.4141	-0.002069		5.4141	4.1026e-15		19.038	-0.22496		19.038	-6.3169e-15
	5.4002	0.13935		5.4002	2.0268e-15		18.893	-3.0542		18.893	-0.1357		5.4191	-0.010345		5.4191	1.8006e-15		19.043	-0.2161		19.043	-4.6633e-15
	5.4052	0.11588		5.4052	4.459e-15		18.898	-3.1879		18.898	-0.092431		5.4241	-0.0099312		5.4241	2.7919e-15		19.048	-0.2161		19.048	-1.4425e-15
	5.4102	0.10561		5.4102	2.0268e-15		18.903	-3.1879		18.903	-0.050909		5.4291	-0.0095174		5.4291	1.9972e-15		19.053	-0.2161		19.053	-5.3598e-15
	5.4152	0.098275		5.4152	2.8376e-15		18.908	-3.3216		18.908	-0.011049		5.4341	-0.012828		5.4341	1.8266e-15		19.058	-0.2161		19.058	-5.5089e-16
	5.4202	0.070406		5.4202	5.6751e-15		18.913	-3.2442		18.913	0.02723		5.4391	-0.019035		5.4391	5.2507e-16		19.063	-0.21787		19.063	2.0035e-15
	5.4252	0.070406		5.4252	3.6483e-15		18.918	-3.1527		18.918	0.064004		5.4441	-0.019035		5.4441	-1.3149e-16		19.068	-0.22142		19.068	-4.0985e-15
	5.4302	0.070406		5.4302	2.4322e-15		18.923	-3.019		18.923	0.099345		5.4491	-0.019035		5.4491	-1.6942e-15		19.073	-0.22142		19.073	8.728e-16
	5.4352	0.070406		5.4352	4.459e-15		18.928	-2.9205		18.928	0.13332		5.4541	-0.010759		5.4541	-1.6272e-15		19.078	-0.22142		19.078	2.8355e-15
	5.4402	0.079207		5.4402	8.1073e-16		18.933	-2.7657		18.933	0.166		5.4591	-0.0095174		5.4591	1.3389e-15		19.083	-0.22142		19.083	1.387e-15
	5.4452	0.10561		5.4452	1.6215e-15		18.938	-2.5194		18.938	0.19743		5.4641	-0.0095174		5.4641	-1.1052e-15		19.088	-0.22142		19.088	-8.3003e-16
	5.4502	0.10561		5.4502	0		18.943	-2.3505		18.943	0.22768		5.4691	-0.0095174		5.4691	-3.9802e-16		19.093	-0.21964		19.093	2.5305e-15
	5.4552	0.10561		5.4552	4.0537e-15		18.948	-2.3505		18.948	0.25679		5.4741	-0.0095174		5.4741	-8.9465e-16		19.098	-0.21964		19.098	5.7829e-17
	5.4602	0.10561		5.4602	3.2429e-15		18.953	-2.266		18.953	0.28483		5.4791	-0.0053794		5.4791	-4.0957e-16		19.103	-0.25507		19.103	1.7832e-15
	5.4652	0.10561		5.4652	7.2966e-15		18.958	-2.1464		18.958	0.31182		5.4841	0.0004138		5.4841	-1.1123e-15		19.108	-0.29404		19.108	-2.9742e-15
	5.4702	0.10561		5.4702	4.0537e-15		18.963	-2.0127		18.963	0.33783		5.4891	0.0004138		5.4891	-1.5468e-15		19.113	-0.30112		19.113	5.8989e-16
	5.4752	0.10561		5.4752	3.2429e-15		18.968	-2.0127		18.968	0.36288		5.4941	0.0004138		5.4941	4.9752e-17		19.118	-0.30112		19.118	2.3107e-15
	5.4802	0.10561		5.4802	1.6215e-15		18.973	-2.0127		18.973	0.38701		5.4991	0.0004138		5.4991	-5.4106e-16		19.123	-0.30998		19.123	-3.505e-15
	5.4852	0.12174		5.4852	3.2429e-15		18.978	-2.0127		18.978	0.41025		5.5041	0.0004138		5.5041	-1.2296e-15		19.128	-0.34364		19.128	7.2422e-15
	5.4902	0.13935		5.4902	3.2429e-15		18.983	-2.0127		18.983	0.43264		5.5091	0.0004138		5.5091	-1.1105e-15		19.133	-0.3153		19.133	2.6435e-15
	5.4952	0.13935		5.4952	4.0537e-15		18.988	-1.9282		18.988	0.45421		5.5141	0.0008276		5.5141	-5.3839e-16		19.138	-0.30112		19.138	6.3569e-16
	5.5002	0.13935		5.5002	4.0537e-15		18.993	-1.8438		18.993	0.47497		5.5191	0.0008276		5.5191	-2.1731e-15		19.143	-0.28518		19.143	4.5631e-15
	5.5052	0.13935		5.5052	6.4859e-15		18.998	-1.8438		18.998	0.49495		5.5241	-0.0066208		5.5241	-2.58e-15		19.148	-0.23027		19.148	1.9769e-15
	5.5102	0.13935		5.5102	3.2429e-15		19.003	-1.8438		19.003	0.51418		5.5291	-0.011173		5.5291	1.887e-15		19.153	-0.21433		19.153	-2.3818e-15
	5.5152	0.13935		5.5152	3.2429e-15		19.008	-1.7452		19.008	0.53267		5.5341	-0.019035		5.5341	-1.9546e-15		19.158	-0.21256		19.158	3.2898e-15
	5.5202	0.13935		5.5202	2.4322e-15		19.013	-1.6327		19.013	0.55043		5.5391	-0.021518		5.5391	-7.4273e-16		19.163	-0.21079		19.163	-2.3028e-15
	5.5252	0.13935		5.5252	2.4322e-15		19.018	-1.4075		19.018	0.56749		5.5441	-0.031035		5.5441	-3.0349e-15		19.168	-0.21079		19.168	5.0855e-15
	5.5302	0.13935		5.5302	8.1073e-15		19.023	-1.2175		19.023	0.58385		5.5491	-0.038484		5.5491	-2.5303e-15		19.173	-0.21079		19.173	3.7139e-15
	5.5352	0.13935		5.5352	6.4859e-15		19.028	-1.1049		19.028	0.59952		5.5541	-0.038484		5.5541	-2.0079e-15		19.178	-0.20902		19.178	-1.0709e-15
	5.5402	0.13935		5.5402	8.1073e-15		19.033	-0.92189		19.033	0.61451		5.5591	-0.038484		5.5591	-1.9936e-15		19.183	-0.20902		19.183	6.0552e-15
	5.5452	0.13935		5.5452	3.2429e-15		19.038	-0.83744		19.038	0.62883		5.5641	-0.038484		5.5641	-2.6227e-15		19.188	-0.20902		19.188	3.0671e-15
	5.5502	0.13935		5.5502	5.6751e-15		19.043	-0.79521		19.043	0.64248		5.5691	-0.038484		5.5691	-3.504e-15		19.193	-0.21079		19.193	4.7626e-15
	5.5552	0.11881		5.5552	4.8644e-15		19.048	-0.66854		19.048	0.65547		5.5741	-0.038484		5.5741	-1.5779e-15		19.198	-0.21079		19.198	2.3211e-15
	5.5602	0.088008		5.5602	8.1073e-15		19.053	-0.66854		19.053	0.66781		5.5791	-0.038484		5.5791	-2.9425e-15		19.203	-0.21079		19.203	7.8553e-16
	5.5652	0.070406		5.5652	4.8644e-15		19.058	-0.5841		19.058	0.67948		5.5841	-0.038897		5.5841	-2.5587e-15		19.208	-0.21079		19.208	4.1785e-15
	5.5702	0.070406		5.5702	8.9181e-15		19.063	-0.28149		19.063	0.6905		5.5891	-0.038897		5.5891	-2.4805e-15		19.213	-0.21079		19.213	7.2446e-15
	5.5752	0.070406		5.5752	6.4859e-15		19.068	0.084448		19.068	0.70085		5.5941	-0.038897		5.5941	-1.1159e-15		19.218	-0.21079		19.218	6.2458e-16
	5.5802	0.070406		5.5802	4.0537e-15		19.073	0.43631		19.073	0.71055		5.5991	-0.038897		5.5991	-1.8835e-15		19.223	-0.21079		19.223	1.1297e-15
	5.5852	0.070406		5.5852	3.2429e-15		19.078	0.75299		19.078	0.71959		5.6041	-0.039311		5.6041	-4.5133e-15		19.228	-0.21079		19.228	1.8179e-15
	5.5902	0.090941		5.5902	5.6751e-15		19.083	1.0063		19.083	0.72796		5.6091	-0.039311		5.6091	-1.5779e-15		19.233	-0.24621		19.233	8.195e-15
	5.5952	0.10561		5.5952	2.4322e-15		19.088	1.1471		19.088	0.73567		5.6141	-0.039311		5.6141	-3.9375e-15		19.238	-0.2285		19.238	1.3745e-14
	5.6002	0.10561		5.6002	5.6751e-15		19.093	1.3441		19.093	0.7427		5.6191	-0.039311		5.6191	-2.7293e-15		19.243	-0.21079		19.243	9.8298e-15
	5.6052	0.11881		5.6052	6.8912e-15		19.098	1.3441		19.098	0.74906		5.6241	-0.038897		5.6241	-4.7762e-15		19.248	-0.21079		19.248	5.1877e-15
	5.6102	0.13935		5.6102	6.4859e-15		19.103	1.2597		19.103	0.75473		5.6291	-0.044691		5.6291	-1.9048e-15		19.253	-0.21079		19.253	3.8768e-15
	5.6152	0.13935		5.6152	8.1073e-15		19.108	1.0767		19.108	0.75972		5.6341	-0.048415		5.6341	-3.1984e-15		19.258	-0.21079		19.258	2.5215e-15
	5.6202	0.13935		5.6202	6.0805e-15		19.113	1.1752		19.113	0.76402		5.6391	-0.048001		5.6391	-4.5914e-15		19.263	-0.21079		19.263	8.8004e-15
	5.6252	0.13935		5.6252	7.4993e-15		19.118	1.1752		19.118	0.76762		5.6441	-0.044691		5.6441	-3.8665e-15		19.268	-0.23559		19.268	1.0071e-14
	5.6302	0.16721		5.6302	5.6751e-15		19.123	1.2878		19.123	0.77051		5.6491	-0.039311		5.6491	-5.7997e-15		19.273	-0.27987		19.273	7.5877e-15
	5.6352	0.17455		5.6352	6.5872e-15		19.128	1.2878		19.128	0.77271		5.6541	-0.049656		5.6541	-3.5537e-15		19.278	-0.30112		19.278	6.8629e-15
	5.6402	0.17455		5.6402	3.9017e-15		19.133	1.0415		19.133	0.77419		5.6591	-0.057932		5.6591	-3.0989e-15		19.283	-0.3029		19.283	7.9136e-15
	5.6452	0.17455		5.6452	5.1241e-15		19.138	0.75299		19.138	0.77495		5.6641	-0.057932		5.6641	-3.9802e-15		19.288	-0.30467		19.288	5.4903e-15
	5.6502	0.19802		5.6502	5.9792e-15		19.143	0.60521		19.143	0.77499		5.6691	-0.05007		5.6691	-3.3263e-15		19.293	-0.34895		19.293	8.4572e-15
	5.6552	0.20975		5.6552	4.6617e-15		19.148	0.33779		19.148	0.77431		5.6741	-0.043449		5.6741	-7.9604e-16		19.298	-0.39146		19.298	5.2667e-15
	5.6602	0.20975		5.6602	4.0537e-15		19.153	0.33779		19.153	0.77289		5.6791	-0.038484		5.6791	-4.2361e-15		19.303	-0.41095		19.303	4.299e-15
	5.6652	0.20975		5.6652	1.6215e-15		19.158	0.33779		19.158	0.77075		5.6841	-0.043449		5.6841	-1.2225e-15		19.308	-0.4322		19.308	1.0719e-14
	5.6702	0.20975		5.6702	1.2161e-15		19.163	0.33779		19.163	0.76787		5.6891	-0.048415		5.6891	-3.1842e-15		19.313	-0.4322		19.313	4.1775e-15
	5.6752	0.20975		5.6752	1.6215e-15		19.168	0.33779		19.168	0.76425		5.6941	-0.048415		5.6941	-3.6106e-15		19.318	-0.4322		19.318	3.1268e-15
	5.6802	0.20242		5.6802	3.2429e-15		19.173	0.33779		19.173	0.7599		5.6991	-0.042208		5.6991	-1.6489e-15		19.323	-0.44283		19.323	1.0011e-14
	5.6852	0.17455		5.6852	5.2698e-15		19.178	0.50669		19.178	0.7548		5.7041	-0.038484		5.7041	-3.0136e-15		19.328	-0.47826		19.328	3.9558e-15
	5.6902	0.16135		5.6902	3.6483e-15		19.183	0.66854		19.183	0.74897		5.7091	-0.038484		5.7091	-2.2744e-15		19.333	-0.47117		19.333	7.8924e-15
	5.6952	0.13935		5.6952	4.8644e-15		19.188	0.66854		19.188	0.7424		5.7141	-0.038484		5.7141	-2.2744e-16		19.338	-0.43752		19.338	8.6384e-15
	5.7002	0.13935		5.7002	4.0537e-15		19.193	0.66854		19.193	0.7351		5.7191	-0.038897		5.7191	-2.047e-15		19.343	-0.43752		19.343	4.8253e-15
	5.7052	0.16721		5.7052	1.6215e-15		19.198	0.66854		19.198	0.72706		5.7241	-0.039311		5.7241	-4.6057e-15		19.348	-0.42866		19.348	1.0738e-14
	5.7102	0.19215		5.7102	-1.6215e-15		19.203	0.66854		19.203	0.71829		5.7291	-0.037656		5.7291	-4.4351e-15		19.353	-0.37729		19.353	3.5722e-15
	5.7152	0.17455		5.7152	3.2429e-15		19.208	0.55595		19.208	0.7088		5.7341	-0.029794		5.7341	-6.7095e-15		19.358	-0.32769		19.358	2.6025e-15
	5.7202	0.13935		5.7202	4.0537e-15		19.213	0.33779		19.213	0.69859		5.7391	-0.022345		5.7391	-2.2744e-15		19.363	-0.30998		19.363	4.6633e-15
	5.7252	0.13935		5.7252	1.6215e-15		19.218	0.1689		19.218	0.68767		5.7441	-0.019862		5.7441	-3.7528e-15		19.368	-0.3029		19.368	1.6348e-15
	5.7302	0.13935		5.7302	2.4322e-15		19.223	0		19.223	0.67604		5.7491	-0.019862		5.7491	-4.0939e-15		19.373	-0.26924		19.373	5.1877e-15
	5.7352	0.13935		5.7352	-1.6215e-15		19.228	-0.056298		19.228	0.66371		5.7541	-0.017793		5.7541	-3.5253e-15		19.378	-0.26038		19.378	4.2412e-15
	5.7402	0.13935		5.7402	1.6215e-15		19.233	-0.20408		19.233	0.6507		5.7591	-0.0091036		5.7591	-5.686e-15		19.383	-0.22673		19.383	3.0863e-15
	5.7452	0.13935		5.7452	0		19.238	-0.33779		19.238	0.63701		5.7641	-0.0091036		5.7641	-5.9134e-15		19.388	-0.22673		19.388	9.4748e-16
	5.7502	0.13935		5.7502	0		19.243	-0.50669		19.243	0.62266		5.7691	-0.0091036		5.7691	-8.4153e-15		19.393	-0.22673		19.393	3.9163e-15
	5.7552	0.13935		5.7552	-4.8644e-15		19.248	-0.50669		19.248	0.60766		5.7741	-0.013242		5.7741	-5.2311e-15		19.398	-0.18422		19.398	6.0349e-15
	5.7602	0.13935		5.7602	-2.4322e-15		19.253	-0.50669		19.253	0.59201		5.7791	-0.019035		5.7791	-7.0506e-15		19.403	-0.14171		19.403	9.4664e-15
	5.7652	0.13935		5.7652	-2.4322e-15		19.258	-0.50669		19.258	0.57575		5.7841	-0.018621		5.7841	-3.9802e-15		19.408	-0.14171		19.408	7.0555e-16
	5.7702	0.13348		5.7702	1.6215e-15		19.263	-0.62632		19.263	0.55888		5.7891	-0.018621		5.7891	-7.5055e-15		19.413	-0.14348		19.413	2.1399e-15
	5.7752	0.10561		5.7752	-1.6215e-15		19.268	-0.80225		19.268	0.54142		5.7941	-0.018621		5.7941	-6.7095e-15		19.418	-0.14348		19.418	-1.9799e-15
	5.7802	0.10561		5.7802	-1.6215e-15		19.273	-0.97115		19.273	0.52339		5.7991	-0.018621		5.7991	-7.9604e-15		19.423	-0.14348		19.423	1.7977e-15
	5.7852	0.083607		5.7852	2.4322e-15		19.278	-1.1752		19.278	0.50481		5.8041	-0.020276		5.8041	-9.4387e-15		19.428	-0.16473		19.428	5.1289e-15
	5.7902	0.070406		5.7902	-3.2429e-15		19.283	-1.2738		19.283	0.4857		5.8091	-0.030621		5.8091	-8.4153e-15		19.433	-0.20016		19.433	-1.4738e-15
	5.7952	0.070406		5.7952	0		19.288	-1.3441		19.288	0.46608		5.8141	-0.038484		5.8141	-9.6662e-15		19.438	-0.22673		19.438	2.6662e-15
	5.8002	0.070406		5.8002	-3.2429e-15		19.293	-1.2386		19.293	0.44597		5.8191	-0.038484		5.8191	-8.1878e-15		19.443	-0.26924		19.443	3.0488e-15
	5.8052	0.063072		5.8052	-2.4322e-15		19.298	-1.1752		19.298	0.42539		5.8241	-0.038897		5.8241	-1.1372e-14		19.448	-0.30998		19.448	-1.1489e-15
	5.8102	0.035203		5.8102	-2.4322e-15		19.303	-1.0415		19.303	0.40438		5.8291	-0.038897		5.8291	-8.4153e-15		19.453	-0.30998		19.453	7.2861e-15
	5.8152	0.063072		5.8152	-5.6751e-15		19.308	-0.83744		19.308	0.38295		5.8341	-0.039311		5.8341	-8.1878e-15		19.458	-0.30998		19.458	1.7967e-15
	5.8202	0.070406		5.8202	-6.4859e-15		19.313	-0.83744		19.313	0.36112		5.8391	-0.039311		5.8391	-9.0976e-15		19.463	-0.30998		19.463	7.8934e-15
	5.8252	0.070406		5.8252	-5.6751e-15		19.318	-0.83744		19.318	0.33894		5.8441	-0.039311		5.8441	-7.9604e-15		19.468	-0.30821		19.468	-6.4581e-16
	5.8302	0.070406		5.8302	-5.6751e-15		19.323	-0.66854		19.323	0.31641		5.8491	-0.039311		5.8491	-9.0976e-15		19.473	-0.30644		19.473	4.3202e-15
	5.8352	0.098275		5.8352	-6.4859e-15		19.328	-0.50669		19.328	0.29358		5.8541	-0.045104		5.8541	-8.8701e-15		19.478	-0.30644		19.478	3.6522e-15
	5.8402	0.11294		5.8402	-4.0537e-15		19.333	-0.60521		19.333	0.27046		5.8591	-0.046346		5.8591	-8.6427e-15		19.483	-0.33832		19.483	9.2958e-15
	5.8452	0.13935		5.8452	-6.4859e-15		19.338	-0.79521		19.338	0.24709		5.8641	-0.038897		5.8641	-1.0007e-14		19.488	-0.37375		19.488	5.2677e-15
	5.8502	0.13935		5.8502	-4.0537e-15		19.343	-0.97115		19.343	0.2235		5.8691	-0.038897		5.8691	-7.7329e-15		19.493	-0.38792		19.493	1.4313e-15
	5.8552	0.13935		5.8552	-2.8376e-15		19.348	-1.1752		19.348	0.19972		5.8741	-0.038897		5.8741	-8.6427e-15		19.498	-0.38615		19.498	8.4577e-16
	5.8602	0.13935		5.8602	-5.6751e-15		19.353	-1.3441		19.353	0.17577		5.8791	-0.038897		5.8791	-8.1878e-15		19.503	-0.37198		19.503	3.5413e-15
	5.8652	0.13935		5.8652	-7.2966e-15		19.358	-1.6327		19.358	0.15169		5.8841	-0.038897		5.8841	-7.9604e-15		19.508	-0.34187		19.508	-5.8557e-16
	5.8702	0.13935		5.8702	-8.5127e-15		19.363	-1.7312		19.363	0.12751		5.8891	-0.038897		5.8891	-6.8232e-15		19.513	-0.34187		19.513	2.5452e-15
	5.8752	0.13935		5.8752	-8.1073e-15		19.368	-1.9916		19.368	0.10326		5.8941	-0.036414		5.8941	-6.3683e-15		19.518	-0.31352		19.518	1.6646e-15
	5.8802	0.12614		5.8802	-5.6751e-15		19.373	-2.1464		19.373	0.078972		5.8991	-0.034759		5.8991	-6.5957e-15		19.523	-0.29935		19.523	6.0036e-15
	5.8852	0.10561		5.8852	-4.459e-15		19.378	-2.2167		19.378	0.054674		5.9041	-0.028966		5.9041	-9.325e-15		19.528	-0.30112		19.528	-1.2146e-16
	5.8902	0.098275		5.8902	-6.8912e-15		19.383	-2.3505		19.383	0.0304		5.9091	-0.028966		5.9091	-7.2781e-15		19.533	-0.30112		19.533	1.5644e-15
	5.8952	0.070406		5.8952	-5.2698e-15		19.388	-2.3505		19.388	0.006181		5.9141	-0.028966		5.9141	-6.8232e-15		19.538	-0.30112		19.538	1.6602e-16
	5.9002	0.070406		5.9002	-6.4859e-15		19.393	-2.3856		19.393	-0.017952		5.9191	-0.028966		5.9191	-6.8232e-15		19.543	-0.32238		19.543	2.7852e-15
	5.9052	0.070406		5.9052	-8.9181e-15		19.398	-2.5475		19.398	-0.041968		5.9241	-0.028966		5.9241	-4.5488e-15		19.548	-0.35426		19.548	-2.5032e-15
	5.9102	0.070406		5.9102	-4.2564e-15		19.403	-2.822		19.403	-0.065836		5.9291	-0.028966		5.9291	-5.9134e-15		19.553	-0.38615		19.553	-1.9849e-15
	5.9152	0.070406		5.9152	-8.31e-15		19.408	-2.8501		19.408	-0.089525		5.9341	-0.02069		5.9341	-5.4585e-15		19.558	-0.38615		19.558	-2.7717e-15
	5.9202	0.070406		5.9202	-7.2966e-15		19.413	-2.8501		19.413	-0.113		5.9391	-0.023587		5.9391	-7.7329e-15		19.563	-0.4074		19.563	-3.7401e-16
	5.9252	0.070406		5.9252	-7.2966e-15		19.418	-2.7657		19.418	-0.13625		5.9441	-0.028552		5.9441	-6.3683e-15		19.568	-0.42866		19.568	-3.2493e-15
	5.9302	0.070406		5.9302	-9.5261e-15		19.423	-2.6812		19.423	-0.15922		5.9491	-0.028552		5.9491	-4.5488e-15		19.573	-0.43043		19.573	1.4897e-15
	5.9352	0.099742		5.9352	-6.8912e-15		19.428	-2.6812		19.428	-0.1819		5.9541	-0.03269		5.9541	-6.3683e-15		19.578	-0.43043		19.578	-1.6512e-15
	5.9402	0.096808		5.9402	-4.0537e-15		19.433	-2.6812		19.433	-0.20425		5.9591	-0.038484		5.9591	-5.4585e-15		19.583	-0.43043		19.583	4.512e-15
	5.9452	0.088008		5.9452	-5.6751e-15		19.438	-2.7164		19.438	-0.22625		5.9641	-0.038897		5.9641	-5.0037e-15		19.588	-0.43043		19.588	-1.8215e-15
	5.9502	0.088008		5.9502	-5.4725e-15		19.443	-2.8853		19.443	-0.24787		5.9691	-0.038484		5.9691	-4.0939e-15		19.593	-0.43043		19.593	3.4717e-15
	5.9552	0.10561		5.9552	-8.5127e-15		19.448	-3.1034		19.448	-0.26909		5.9741	-0.038897		5.9741	-3.639e-15		19.598	-0.43043		19.598	-3.114e-15
	5.9602	0.10561		5.9602	-7.6006e-15		19.453	-3.1879		19.453	-0.28987		5.9791	-0.038897		5.9791	-4.0939e-15		19.603	-0.43043		19.603	-1.7137e-15
	5.9652	0.10561		5.9652	-9.9315e-15		19.458	-3.0542		19.458	-0.3102		5.9841	-0.038897		5.9841	-4.0939e-15		19.608	-0.43043		19.608	-7.0703e-16
	5.9702	0.10561		5.9702	-8.9181e-15		19.463	-2.8501		19.463	-0.33006		5.9891	-0.038897		5.9891	-7.2781e-15		19.613	-0.42866		19.613	-4.079e-15
	5.9752	0.076273		5.9752	-8.6141e-15		19.468	-2.7164		19.468	-0.34941		5.9941	-0.033932		5.9941	-8.1878e-15		19.618	-0.42866		19.618	-4.3385e-15
	5.9802	0.070406		5.9802	-5.9792e-15		19.473	-2.6038		19.473	-0.36824		5.9991	-0.028552		5.9991	-8.1878e-15		19.623	-0.42866		19.623	3.7243e-15
	5.9852	0.076273		5.9852	-5.3711e-15		19.478	-2.449		19.478	-0.38653		6.0041	-0.028966		6.0041	-7.2781e-15		19.628	-0.42866		19.628	2.5822e-15
	5.9902	0.070406		5.9902	-6.6379e-15		19.483	-2.3505		19.483	-0.40425		6.0091	-0.027311		6.0091	-5.9134e-15		19.633	-0.42689		19.633	-4.2585e-15
	5.9952	0.070406		5.9952	-6.9419e-15		19.488	-2.449		19.488	-0.4214		6.0141	-0.019035		6.0141	-9.5525e-15		19.638	-0.42512		19.638	-3.8903e-15
	6.0002	0.070406		6.0002	-5.8778e-15		19.493	-2.7375		19.493	-0.43795		6.0191	-0.019035		6.0191	-6.3683e-15		19.643	-0.42335		19.643	-2.4267e-16
	6.0052	0.08214		6.0052	-7.55e-15		19.498	-2.8501		19.498	-0.45388		6.0241	-0.014897		6.0241	-1.0007e-14		19.648	-0.42335		19.648	1.3813e-15
	6.0102	0.10561		6.0102	-5.3204e-15		19.503	-2.8501		19.503	-0.46919		6.0291	-0.0053794		6.0291	-8.1878e-15		19.653	-0.42335		19.653	2.752e-16
	6.0152	0.10561		6.0152	-7.1953e-15		19.508	-2.8501		19.508	-0.48386		6.0341	0.0008276		6.0341	-8.6427e-15		19.658	-0.43043		19.658	-5.2127e-15
	6.0202	0.088008		6.0202	-5.8778e-15		19.513	-2.7516		19.513	-0.49788		6.0391	0.0008276		6.0391	-6.3683e-15		19.663	-0.49243		19.663	-3.3753e-15
	6.0252	0.070406		6.0252	-6.6126e-15		19.518	-2.5475		19.518	-0.51123		6.0441	0.0008276		6.0441	-8.1878e-15		19.668	-0.5066		19.668	-2.1854e-16
	6.0302	0.070406		6.0302	-8.006e-15		19.523	-2.5194		19.523	-0.5239		6.0491	-0.0070346		6.0491	-8.1878e-15		19.673	-0.51545		19.673	-2.5285e-15
	6.0352	0.070406		6.0352	-8.006e-15		19.528	-2.5194		19.528	-0.5359		6.0541	-0.016138		6.0541	-9.0976e-15		19.678	-0.55088		19.678	1.3356e-15
	6.0402	0.070406		6.0402	-4.1297e-15		19.533	-2.5194		19.533	-0.5472		6.0591	-0.018621		6.0591	-8.6427e-15		19.683	-0.55265		19.683	1.9771e-15
	6.0452	0.048404		6.0452	-6.0172e-15		19.538	-2.5757		19.538	-0.55782		6.0641	-0.023587		6.0641	-9.5525e-15		19.688	-0.55442		19.688	-2.0022e-15
	6.0502	0.035203		6.0502	-5.9412e-15		19.543	-2.6812		19.543	-0.56773		6.0691	-0.03269		6.0691	-6.8232e-15		19.693	-0.5562		19.693	2.1189e-15
	6.0552	0.035203		6.0552	-2.9136e-15		19.548	-2.5757		19.548	-0.57694		6.0741	-0.038484		6.0741	-6.8232e-15		19.698	-0.5438		19.698	1.3095e-16
	6.0602	0.035203		6.0602	-5.1051e-15		19.553	-2.4068		19.553	-0.58545		6.0791	-0.038897		6.0791	-9.5525e-15		19.703	-0.51545		19.703	-1.9846e-15
	6.0652	0.026402		6.0652	-4.5224e-15		19.558	-2.1464		19.558	-0.59325		6.0841	-0.038897		6.0841	-1.1372e-14		19.708	-0.49951		19.708	-2.0753e-15
	6.0702	0.017602		6.0702	-6.1692e-15		19.563	-1.9775		19.563	-0.60035		6.0891	-0.040553		6.0891	-1.0917e-14		19.713	-0.43752		19.713	-6.3371e-15
	6.0752	0.017602		6.0752	-6.9609e-15		19.568	-1.7593		19.568	-0.60674		6.0941	-0.048415		6.0941	-7.2781e-15		19.718	-0.41095		19.718	-2.6737e-15
	6.0802	0		6.0802	-4.7504e-15		19.573	-1.6749		19.573	-0.61244		6.0991	-0.050898		6.0991	-7.7329e-15		19.723	-0.38615		19.723	-1.6971e-15
	6.0852	0		6.0852	-3.3126e-15		19.578	-1.6749		19.578	-0.61745		6.1041	-0.058346		6.1041	-4.5488e-15		19.728	-0.38615		19.728	-3.3485e-15
	6.0902	0		6.0902	-3.1986e-15		19.583	-1.5764		19.583	-0.62176		6.1091	-0.05338		6.1091	-6.8232e-15		19.733	-0.36135		19.733	4.9489e-16
	6.0952	0		6.0952	-3.2176e-15		19.588	-1.513		19.588	-0.6254		6.1141	-0.042208		6.1141	-6.3683e-15		19.738	-0.3153		19.738	-3.5227e-15
	6.1002	0		6.1002	-1.5043e-15		19.593	-1.5764		19.593	-0.62836		6.1191	-0.038484		6.1191	-7.0506e-15		19.743	-0.30112		19.743	-1.7746e-15
	6.1052	0.017602		6.1052	-9.2791e-16		19.598	-1.5904		19.598	-0.63066		6.1241	-0.033932		6.1241	-6.1409e-15		19.748	-0.30112		19.748	3.1243e-16
	6.1102	0.035203		6.1102	-1.764e-15		19.603	-1.513		19.603	-0.63231		6.1291	-0.028138		6.1291	-7.0506e-15		19.753	-0.30112		19.753	-7.1806e-16
	6.1152	0.035203		6.1152	-9.4691e-16		19.608	-1.513		19.608	-0.63331		6.1341	-0.022345		6.1341	-1.3646e-15		19.758	-0.30112		19.758	-4.6454e-16
	6.1202	0.035203		6.1202	-2.665e-15		19.613	-1.4426		19.613	-0.63368		6.1391	-0.017793		6.1391	-5.686e-15		19.763	-0.3029		19.763	-2.4097e-15
	6.1252	0.035203		6.1252	-3.8447e-15		19.618	-1.2597		19.618	-0.63344		6.1441	-0.017793		6.1441	-5.2311e-15		19.768	-0.32947		19.768	1.3037e-15
	6.1302	0.035203		6.1302	-2.9864e-15		19.623	-1.1049		19.623	-0.6326		6.1491	-0.017793		6.1491	-4.7762e-15		19.773	-0.36844		19.773	-5.5651e-15
	6.1352	0.035203		6.1352	-1.0815e-15		19.628	-0.87966		19.628	-0.63116		6.1541	-0.017793		6.1541	-2.7293e-15		19.778	-0.39146		19.778	-1.6531e-16
	6.1402	0.035203		6.1402	9.4454e-16		19.633	-0.83744		19.633	-0.62916		6.1591	-0.017793		6.1591	-1.9332e-15		19.783	-0.39146		19.783	-3.6365e-15
	6.1452	0.035203		6.1452	-1.2652e-15		19.638	-0.83744		19.638	-0.6266		6.1641	-0.017793		6.1641	-4.0939e-15		19.788	-0.39146		19.788	-5.9187e-15
	6.1502	0.035203		6.1502	1.6159e-15		19.643	-0.73892		19.643	-0.62351		6.1691	-0.017793		6.1691	-6.8232e-16		19.793	-0.37021		19.793	-7.2269e-15
	6.1552	0.061605		6.1552	-1.4022e-15		19.648	-0.62632		19.648	-0.61989		6.1741	-0.017793		6.1741	-4.0939e-15		19.798	-0.3153		19.798	-3.2558e-15
	6.1602	0.076273		6.1602	-3.7528e-15		19.653	-0.50669		19.653	-0.61578		6.1791	-0.017793		6.1791	-6.3683e-15		19.803	-0.30644		19.803	-7.2597e-15
	6.1652	0.12174		6.1652	-2.0585e-16		19.658	-0.50669		19.658	-0.61119		6.1841	-0.017793		6.1841	-3.0704e-15		19.808	-0.27278		19.808	-2.384e-16
	6.1702	0.13935		6.1702	-1.7464e-15		19.663	-0.50669		19.663	-0.60613		6.1891	-0.017793		6.1891	-3.8665e-15		19.813	-0.24267		19.813	-3.7596e-15
	6.1752	0.13935		6.1752	-1.745e-15		19.668	-0.54187		19.668	-0.60064		6.1941	-0.017793		6.1941	-1.8195e-15		19.818	-0.22142		19.818	-7.6813e-16
	6.1802	0.13935		6.1802	4.6039e-16		19.673	-0.66854		19.673	-0.59473		6.1991	-0.017793		6.1991	-1.3504e-15		19.823	-0.22142		19.823	-2.6404e-15
	6.1852	0.13935		6.1852	1.0609e-15		19.678	-0.66854		19.678	-0.58841		6.2041	-0.017793		6.2041	-2.4734e-15		19.828	-0.22496		19.828	-3.8959e-15
	6.1902	0.13935		6.1902	-2.1832e-16		19.683	-0.66854		19.683	-0.58173		6.2091	-0.018207		6.2091	-1.3646e-15		19.833	-0.22673		19.833	-3.4472e-15
	6.1952	0.13935		6.1952	-3.1669e-16		19.688	-0.66854		19.688	-0.57469		6.2141	-0.018621		6.2141	-7.9604e-16		19.838	-0.22673		19.838	-3.0828e-15
	6.2002	0.13935		6.2002	2.4536e-15		19.693	-0.53483		19.693	-0.56732		6.2191	-0.018621		6.2191	-9.0976e-16		19.843	-0.22673		19.843	-5.5808e-15
	6.2052	0.13935		6.2052	2.2202e-15		19.698	-0.50669		19.698	-0.55963		6.2241	-0.018621		6.2241	-4.0939e-15		19.848	-0.23559		19.848	-2.9944e-17
	6.2102	0.16721		6.2102	-9.4196e-16		19.703	-0.50669		19.703	-0.55167		6.2291	-0.018621		6.2291	-4.2076e-15		19.853	-0.27455		19.853	1.9177e-16
	6.2152	0.14521		6.2152	-3.9027e-15		19.708	-0.50669		19.708	-0.54343		6.2341	-0.018621		6.2341	-2.047e-15		19.858	-0.30644		19.858	1.4233e-15
	6.2202	0.13935		6.2202	2.9468e-15		19.713	-0.50669		19.713	-0.53496		6.2391	-0.022759		6.2391	-2.7293e-15		19.863	-0.30644		19.863	-3.017e-15
	6.2252	0.13935		6.2252	8.9129e-16		19.718	-0.25334		19.718	-0.52626		6.2441	-0.028552		6.2441	-5.2311e-15		19.868	-0.30467		19.868	-1.471e-15
	6.2302	0.13935		6.2302	1.5485e-15		19.723	0		19.723	-0.51737		6.2491	-0.028552		6.2491	-3.1842e-15		19.873	-0.26038		19.873	-1.0325e-15
	6.2352	0.12028		6.2352	-6.7297e-18		19.728	0		19.728	-0.5083		6.2541	-0.030621		6.2541	-3.639e-15		19.878	-0.27633		19.878	-8.0999e-15
	6.2402	0.10561		6.2402	2.5619e-15		19.733	-0.028149		19.733	-0.49908		6.2591	-0.038484		6.2591	-4.5488e-15		19.883	-0.29935		19.883	-1.5603e-15
	6.2452	0.10561		6.2452	-1.1e-16		19.738	-0.23223		19.738	-0.48973		6.2641	-0.038484		6.2641	-3.639e-15		19.888	-0.30821		19.888	-6.4583e-15
	6.2502	0.10561		6.2502	-2.4065e-15		19.743	-0.45039		19.743	-0.48027		6.2691	-0.03269		6.2691	-6.1409e-15		19.893	-0.30821		19.893	-4.8559e-15
	6.2552	0.10561		6.2552	-1.4856e-15		19.748	-0.50669		19.748	-0.47072		6.2741	-0.021104		6.2741	-3.639e-15		19.898	-0.30112		19.898	-8.2833e-15
	6.2602	0.10561		6.2602	3.5486e-16		19.753	-0.64039		19.753	-0.46111		6.2791	-0.016966		6.2791	-4.0939e-15		19.903	-0.30112		19.903	-2.9204e-15
	6.2652	0.10561		6.2652	-6.0268e-16		19.758	-0.55595		19.758	-0.45145		6.2841	-0.0091036		6.2841	-5.4585e-15		19.908	-0.30112		19.908	-7.0748e-15
	6.2702	0.10561		6.2702	1.8223e-15		19.763	-0.50669		19.763	-0.44176		6.2891	-0.0091036		6.2891	-3.639e-15		19.913	-0.30112		19.913	-6.9674e-15
	6.2752	0.10561		6.2752	1.1214e-15		19.768	-0.50669		19.768	-0.43206		6.2941	-0.0091036		6.2941	-4.0939e-15		19.918	-0.30112		19.918	-2.4064e-15
	6.2802	0.10561		6.2802	-5.7648e-16		19.773	-0.50669		19.773	-0.42238		6.2991	-0.0091036		6.2991	-5.9134e-15		19.923	-0.30112		19.923	-3.1848e-15
	6.2852	0.10561		6.2852	1.9357e-15		19.778	-0.50669		19.778	-0.41272		6.3041	-0.0091036		6.3041	-6.3683e-15		19.928	-0.30112		19.928	-3.2608e-15
	6.2902	0.076273		6.2902	-9.2586e-17		19.783	-0.36594		19.783	-0.40312		6.3091	-0.0086898		6.3091	-5.4585e-15		19.933	-0.33478		19.933	-2.7099e-15
	6.2952	0.070406		6.2952	3.5922e-15		19.788	-0.19704		19.788	-0.39358		6.3141	-0.014897		6.3141	-3.639e-15		19.938	-0.37906		19.938	-3.9558e-15
	6.3002	0.083607		6.3002	3.04e-15		19.793	-0.035186		19.793	-0.38412		6.3191	-0.018621		6.3191	-3.1842e-15		19.943	-0.38615		19.943	1.2468e-15
	6.3052	0.10561		6.3052	-1.985e-15		19.798	0		19.798	-0.37476		6.3241	-0.018621		6.3241	-4.5488e-15		19.948	-0.39678		19.948	1.0813e-17
	6.3102	0.10561		6.3102	1.4383e-15		19.803	-0.070373		19.803	-0.36552		6.3291	-0.018621		6.3291	-4.5488e-15		19.953	-0.43043		19.953	-3.2294e-15
	6.3152	0.10561		6.3152	-3.3304e-16		19.808	-0.1689		19.808	-0.3564		6.3341	-0.018621		6.3341	-7.2781e-15		19.958	-0.43043		19.958	-8.6378e-16
	6.3202	0.13054		6.3202	2.4435e-15		19.813	-0.1689		19.813	-0.34743		6.3391	-0.010759		6.3391	-3.639e-15		19.963	-0.43043		19.963	-2.8968e-15
	6.3252	0.13935		6.3252	-2.6839e-16		19.818	-0.084448		19.818	-0.33861		6.3441	-0.012828		6.3441	-4.0939e-15		19.968	-0.43043		19.968	-2.36e-15
	6.3302	0.13935		6.3302	2.3161e-15		19.823	0		19.823	-0.32997		6.3491	-0.018621		6.3491	-1.8195e-15		19.973	-0.40209		19.973	-1.677e-15
	6.3352	0.13935		6.3352	-2.4091e-16		19.828	0.1689		19.828	-0.3215		6.3541	-0.014897		6.3541	-4.5488e-16		19.978	-0.38792		19.978	-7.8316e-17
	6.3402	0.13935		6.3402	-3.5365e-15		19.833	0.4715		19.833	-0.31322		6.3591	-0.011173		6.3591	-3.1842e-15		19.983	-0.37729		19.983	2.2635e-15
	6.3452	0.16135		6.3452	1.3335e-16		19.838	0.66854		19.838	-0.30514		6.3641	-0.0086898		6.3641	0		19.988	-0.32769		19.988	-1.8852e-15
	6.3502	0.18335		6.3502	-4.2223e-15		19.843	0.66854		19.843	-0.29728		6.3691	-0.014897		6.3691	-4.5488e-16		19.993	-0.3029		19.993	4.7698e-16
	6.3552	0.20975		6.3552	-5.6831e-16		19.848	0.66854		19.848	-0.28963		6.3741	-0.016552		6.3741	-3.1842e-15		19.998	-0.30467		19.998	-2.7246e-15
	6.3602	0.20975		6.3602	-1.5333e-15		19.853	0.66854		19.853	-0.28222		6.3791	-0.0086898		6.3791	-2.2744e-15		20.003	-0.30467		20.003	-3.5685e-16
	6.3652	0.20975		6.3652	5.7811e-16		19.858	0.5278		19.858	-0.27503		6.3841	-0.0091036		6.3841	-3.1842e-15		20.008	-0.27101		20.008	8.5666e-16
	6.3702	0.20975		6.3702	-1.1877e-16		19.863	0.33779		19.863	-0.26809		6.3891	-0.0091036		6.3891	-2.7293e-15		20.013	-0.24444		20.013	6.1425e-16
	6.3752	0.20975		6.3752	4.1854e-16		19.868	0.056298		19.868	-0.26139		6.3941	-0.0091036		6.3941	1.3646e-15		20.018	-0.21964		20.018	1.289e-15
	6.3802	0.20975		6.3802	-4.0318e-16		19.873	-0.042224		19.873	-0.25495		6.3991	-0.016966		6.3991	0		20.023	-0.21964		20.023	-4.6293e-15
	6.3852	0.20388		6.3852	-1.0479e-15		19.878	-0.36594		19.878	-0.24876		6.4041	-0.019035		6.4041	-2.2744e-15		20.028	-0.21787		20.028	-2.3127e-15
	6.3902	0.19215		6.3902	2.6785e-16		19.883	-0.54187		19.883	-0.24283		6.4091	-0.019035		6.4091	-9.0976e-16		20.033	-0.2161		20.033	1.6626e-18
	6.3952	0.19655		6.3952	-1.5432e-15		19.888	-0.83744		19.888	-0.23715		6.4141	-0.019035		6.4141	-9.0976e-16		20.038	-0.21433		20.038	-1.8573e-15
	6.4002	0.18628		6.4002	-2.0874e-15		19.893	-1.133		19.893	-0.23174		6.4191	-0.019449		6.4191	-9.0976e-16		20.043	-0.21079		20.043	-1.0171e-15
	6.4052	0.16281		6.4052	-4.2682e-15		19.898	-1.3441		19.898	-0.2266		6.4241	-0.019449		6.4241	4.5488e-16		20.048	-0.21079		20.048	-1.3251e-15
	6.4102	0.13935		6.4102	-3.9952e-15		19.903	-1.6467		19.903	-0.22172		6.4291	-0.019862		6.4291	-2.2744e-15		20.053	-0.21079		20.053	-1.8666e-15
	6.4152	0.13935		6.4152	-6.4016e-16		19.908	-1.6749		19.908	-0.2171		6.4341	-0.019862		6.4341	0		20.058	-0.20902		20.058	-3.5323e-15
	6.4202	0.13935		6.4202	-1.0264e-15		19.913	-1.513		19.913	-0.21274		6.4391	-0.019862		6.4391	-2.2744e-15		20.063	-0.20902		20.063	-1.6792e-15
	6.4252	0.13935		6.4252	-3.81e-16		19.918	-1.3441		19.918	-0.20865		6.4441	-0.019862		6.4441	-2.2744e-15		20.068	-0.20902		20.068	-1.5097e-15
	6.4302	0.13935		6.4302	-1.0011e-15		19.923	-1.2104		19.923	-0.20482		6.4491	-0.019862		6.4491	-2.2744e-15		20.073	-0.21079		20.073	2.1081e-15
	6.4352	0.13935		6.4352	-4.8189e-15		19.928	-1.1752		19.928	-0.20124		6.4541	-0.019862		6.4541	-3.1842e-15		20.078	-0.21079		20.078	-7.89e-15
	6.4402	0.13935		6.4402	-1.4971e-15		19.933	-1.1752		19.933	-0.19791		6.4591	-0.019449		6.4591	-1.8195e-15		20.083	-0.21256		20.083	-5.5842e-15
	6.4452	0.13935		6.4452	-2.3443e-15		19.938	-1.2104		19.938	-0.19483		6.4641	-0.019449		6.4641	-1.8195e-15		20.088	-0.21433		20.088	2.8593e-15
	6.4502	0.13935		6.4502	-1.703e-15		19.943	-1.3863		19.943	-0.192		6.4691	-0.025242		6.4691	-4.5488e-15		20.093	-0.2409		20.093	-4.8649e-15
	6.4552	0.13935		6.4552	-3.4413e-15		19.948	-1.5764		19.948	-0.18941		6.4741	-0.028966		6.4741	-4.0939e-15		20.098	-0.25684		20.098	-3.4586e-15
	6.4602	0.13935		6.4602	1.9282e-16		19.953	-1.6749		19.953	-0.18705		6.4791	-0.028552		6.4791	-2.2744e-15		20.103	-0.25507		20.103	-9.4545e-16
	6.4652	0.13935		6.4652	-1.6272e-16		19.958	-1.6749		19.958	-0.18492		6.4841	-0.028552		6.4841	-2.7293e-15		20.108	-0.26924		20.108	1.658e-15
	6.4702	0.13935		6.4702	-2.4584e-15		19.963	-1.6749		19.963	-0.18301		6.4891	-0.022759		6.4891	-1.5921e-15		20.113	-0.29758		20.113	-2.5393e-15
	6.4752	0.13935		6.4752	-4.6091e-16		19.968	-1.6749		19.968	-0.18131		6.4941	-0.018621		6.4941	-1.1372e-15		20.118	-0.29758		20.118	-7.9798e-15
	6.4802	0.13935		6.4802	3.3604e-15		19.973	-1.6467		19.973	-0.17983		6.4991	-0.018621		6.4991	-1.5921e-15		20.123	-0.29758		20.123	-9.194e-16
	6.4852	0.13935		6.4852	-7.5395e-16		19.978	-1.3441		19.978	-0.17854		6.5041	-0.018621		6.5041	-2.9567e-15		20.128	-0.29758		20.128	4.1473e-15
	6.4902	0.16721		6.4902	-6.4577e-16		19.983	-1.1752		19.983	-0.17745		6.5091	-0.018621		6.5091	-2.2744e-16		20.133	-0.29758		20.133	-2.618e-15
	6.4952	0.17455		6.4952	2.2772e-15		19.988	-0.97115		19.988	-0.17654		6.5141	-0.018621		6.5141	-1.1372e-15		20.138	-0.29758		20.138	-2.5979e-15
	6.5002	0.17455		6.5002	-2.0759e-15		19.993	-0.83744		19.993	-0.17581		6.5191	-0.012828		6.5191	0		20.143	-0.27278		20.143	4.9548e-15
	6.5052	0.17455		6.5052	6.7088e-16		19.998	-0.83744		19.998	-0.17525		6.5241	-0.0091036		6.5241	-2.2744e-15		20.148	-0.22142		20.148	1.827e-16
	6.5102	0.17455		6.5102	-2.5071e-15		20.003	-0.83744		20.003	-0.17485		6.5291	-0.0091036		6.5291	4.5488e-16		20.153	-0.2161		20.153	-1.8448e-15
	6.5152	0.17455		6.5152	-8.4203e-16		20.008	-0.83744		20.008	-0.1746		6.5341	-0.0086898		6.5341	-2.2744e-15		20.158	-0.2161		20.158	-7.2044e-15
	6.5202	0.15695		6.5202	-1.9782e-15		20.013	-0.83744		20.013	-0.1745		6.5391	-0.0086898		6.5391	-1.5921e-15		20.163	-0.18067		20.163	-2.24e-15
	6.5252	0.13935		6.5252	-2.6255e-15		20.018	-0.78114		20.018	-0.17452		6.5441	-0.0086898		6.5441	-4.3214e-15		20.168	-0.19485		20.168	-2.0638e-15
	6.5302	0.13935		6.5302	-3.3281e-15		20.023	-0.64039		20.023	-0.17468		6.5491	-0.0086898		6.5491	-4.0939e-15		20.173	-0.2161		20.173	-1.6952e-16
	6.5352	0.13935		6.5352	-3.9664e-15		20.028	-0.45039		20.028	-0.17494		6.5541	-0.0086898		6.5541	-3.4116e-15		20.178	-0.19839		20.178	6.1342e-18
	6.5402	0.13935		6.5402	-9.7734e-16		20.033	-0.25334		20.033	-0.17532		6.5591	-0.008276		6.5591	-2.2744e-16		20.183	-0.17359		20.183	-8.486e-16
	6.5452	0.13935		6.5452	-2.2707e-15		20.038	-0.1689		20.038	-0.17579		6.5641	-0.008276		6.5641	-2.047e-15		20.188	-0.17359		20.188	-6.4453e-16
	6.5502	0.13935		6.5502	-6.1743e-16		20.043	-0.25334		20.043	-0.17635		6.5691	-0.008276		6.5691	-6.8232e-15		20.193	-0.17359		20.193	1.3868e-15
	6.5552	0.13935		6.5552	-1.9947e-15		20.048	-0.4715		20.048	-0.17699		6.5741	-0.016966		6.5741	-3.639e-15		20.198	-0.17536		20.198	6.332e-16
	6.5602	0.13935		6.5602	-2.5911e-15		20.053	-0.50669		20.053	-0.1777		6.5791	-0.018621		6.5791	-3.9802e-15		20.203	-0.17536		20.203	-1.9365e-15
	6.5652	0.13935		6.5652	-4.0373e-16		20.058	-0.50669		20.058	-0.17847		6.5841	-0.016552		6.5841	-5.0037e-15		20.208	-0.17536		20.208	-1.5735e-15
	6.5702	0.10561		6.5702	-3.8474e-15		20.063	-0.61224		20.063	-0.1793		6.5891	-0.0091036		6.5891	-5.7997e-15		20.213	-0.17536		20.213	4.5948e-15
	6.5752	0.10561		6.5752	-4.5031e-16		20.068	-0.80929		20.068	-0.18016		6.5941	-0.0095174		6.5941	-3.0704e-15		20.218	-0.17536		20.218	-7.5783e-16
	6.5802	0.10561		6.5802	-2.0642e-15		20.073	-0.83744		20.073	-0.18107		6.5991	-0.0095174		6.5991	-3.7528e-15		20.223	-0.18422		20.223	-4.5328e-16
	6.5852	0.10561		6.5852	-1.0572e-15		20.078	-0.83744		20.078	-0.182		6.6041	-0.0091036		6.6041	-5.4585e-15		20.228	-0.21787		20.228	9.2553e-16
	6.5902	0.11881		6.5902	-4.3491e-15		20.083	-0.87966		20.083	-0.18295		6.6091	-0.0091036		6.6091	-5.686e-15		20.233	-0.21787		20.233	-2.4427e-15
	6.5952	0.13935		6.5952	-2.6411e-15		20.088	-1.14		20.088	-0.18391		6.6141	-0.014897		6.6141	-5.1174e-15		20.238	-0.21787		20.238	-7.0316e-15
	6.6002	0.11881		6.6002	-2.2382e-17		20.093	-1.1752		20.093	-0.18487		6.6191	-0.018621		6.6191	-5.4585e-15		20.243	-0.21787		20.243	3.7055e-16
	6.6052	0.10561		6.6052	1.2214e-15		20.098	-1.1752		20.098	-0.18583		6.6241	-0.022759		6.6241	-5.686e-15		20.248	-0.21787		20.248	-2.5962e-15
	6.6102	0.099742		6.6102	1.3154e-15		20.103	-1.0415		20.103	-0.18678		6.6291	-0.033518		6.6291	-4.5488e-15		20.253	-0.21787		20.253	8.7157e-16
	6.6152	0.070406		6.6152	-4.4923e-15		20.108	-0.87966		20.108	-0.18771		6.6341	-0.038484		6.6341	-5.0037e-15		20.258	-0.2161		20.258	8.9458e-16
	6.6202	0.070406		6.6202	-5.8644e-16		20.113	-0.7741		20.113	-0.18862		6.6391	-0.042208		6.6391	-5.9134e-15		20.263	-0.22319		20.263	-3.0755e-15
	6.6252	0.070406		6.6252	5.6003e-16		20.118	-0.5841		20.118	-0.18949		6.6441	-0.048001		6.6441	-5.1174e-15		20.268	-0.26393		20.268	-1.3251e-16
	6.6302	0.070406		6.6302	-2.9598e-15		20.123	-0.50669		20.123	-0.19033		6.6491	-0.043863		6.6491	-5.1174e-15		20.273	-0.29758		20.273	-1.0624e-15
	6.6352	0.070406		6.6352	-4.7112e-15		20.128	-0.50669		20.128	-0.19112		6.6541	-0.037656		6.6541	-7.0506e-15		20.278	-0.29935		20.278	-2.1319e-16
	6.6402	0.070406		6.6402	-3.7133e-15		20.133	-0.50669		20.133	-0.19187		6.6591	-0.037656		6.6591	-4.4351e-15		20.283	-0.30112		20.283	3.4209e-15
	6.6452	0.070406		6.6452	-7.5991e-15		20.138	-0.33779		20.138	-0.19256		6.6641	-0.034345		6.6641	-4.1508e-15		20.288	-0.32769		20.288	1.5518e-15
	6.6502	0.070406		6.6502	-6.0002e-15		20.143	-0.1689		20.143	-0.19319		6.6691	-0.023173		6.6691	-4.4351e-15		20.293	-0.37729		20.293	4.6063e-16
	6.6552	0.070406		6.6552	-6.0043e-15		20.148	-0.1689		20.148	-0.19376		6.6741	-0.018207		6.6741	-4.2076e-15		20.298	-0.38615		20.298	3.3236e-16
	6.6602	0.070406		6.6602	-3.9912e-15		20.153	-0.26742		20.153	-0.19426		6.6791	-0.018621		6.6791	-4.0371e-15		20.303	-0.38615		20.303	4.7364e-15
	6.6652	0.070406		6.6652	-3.5764e-16		20.158	-0.33779		20.158	-0.19468		6.6841	-0.018621		6.6841	-5.1174e-15		20.308	-0.35072		20.308	3.5987e-15
	6.6702	0.098275		6.6702	-4.6063e-15		20.163	-0.4715		20.163	-0.19504		6.6891	-0.011173		6.6891	-2.7293e-15		20.313	-0.34364		20.313	2.9877e-16
	6.6752	0.10561		6.6752	-4.5795e-15		20.168	-0.50669		20.168	-0.19531		6.6941	-0.0086898		6.6941	-2.3597e-15		20.318	-0.34364		20.318	-3.3736e-15
	6.6802	0.10561		6.6802	-3.7988e-15		20.173	-0.5841		20.173	-0.1955		6.6991	-0.0086898		6.6991	-2.7577e-15		20.323	-0.34541		20.323	2.268e-15
	6.6852	0.10561		6.6852	-4.3571e-15		20.178	-0.66854		20.178	-0.19561		6.7041	-0.014897		6.7041	-1.7627e-15		20.328	-0.36312		20.328	1.6088e-15
	6.6902	0.10561		6.6902	1.3969e-15		20.183	-0.66854		20.183	-0.19563		6.7091	-0.018621		6.7091	-4.3214e-15		20.333	-0.38969		20.333	7.2175e-16
	6.6952	0.10561		6.6952	-5.1491e-15		20.188	-0.66854		20.188	-0.19556		6.7141	-0.018621		6.7141	-3.838e-15		20.338	-0.39146		20.338	-1.6635e-15
	6.7002	0.10561		6.7002	-3.8371e-15		20.193	-0.73892		20.193	-0.1954		6.7191	-0.023587		6.7191	-2.445e-15		20.343	-0.39146		20.343	-3.9219e-15
	6.7052	0.10561		6.7052	-3.0173e-15		20.198	-0.83744		20.198	-0.19515		6.7241	-0.028552		6.7241	-3.1842e-15		20.348	-0.39146		20.348	1.8892e-15
	6.7102	0.10561		6.7102	-4.2471e-15		20.203	-0.66854		20.203	-0.19481		6.7291	-0.028138		6.7291	-2.2175e-15		20.353	-0.36489		20.353	1.8591e-15
	6.7152	0.10561		6.7152	-6.7991e-15		20.208	-0.73892		20.208	-0.19437		6.7341	-0.027725		6.7341	-2.1038e-15		20.358	-0.33124		20.358	-9.1095e-16
	6.7202	0.10561		6.7202	1.3062e-15		20.213	-0.83744		20.213	-0.19384		6.7391	-0.027725		6.7391	-3.0989e-15		20.363	-0.30644		20.363	2.6613e-15
	6.7252	0.10561		6.7252	-2.8604e-15		20.218	-0.83744		20.218	-0.19321		6.7441	-0.033518		6.7441	-3.2268e-15		20.368	-0.3153		20.368	-1.0854e-15
	6.7302	0.10561		6.7302	-9.5401e-16		20.223	-1.0063		20.223	-0.19249		6.7491	-0.031449		6.7491	-3.2694e-15		20.373	-0.34895		20.373	1.7442e-15
	6.7352	0.11881		6.7352	5.9281e-16		20.228	-1.1752		20.228	-0.19167		6.7541	-0.027311		6.7541	-1.521e-15		20.378	-0.3153		20.378	3.414e-17
	6.7402	0.13935		6.7402	-2.9526e-15		20.233	-1.1752		20.233	-0.19076		6.7591	-0.027311		6.7591	-4.2361e-15		20.383	-0.30644		20.383	3.2088e-15
	6.7452	0.13935		6.7452	-2.5875e-15		20.238	-1.2386		20.238	-0.18975		6.7641	-0.020276		6.7641	-1.5352e-15		20.388	-0.30644		20.388	1.1984e-15
	6.7502	0.13935		6.7502	-6.3444e-15		20.243	-1.3793		20.243	-0.18865		6.7691	-0.017793		6.7691	-3.2979e-15		20.393	-0.30644		20.393	1.8975e-15
	6.7552	0.13935		6.7552	1.5136e-15		20.248	-1.513		20.248	-0.18747		6.7741	-0.017793		6.7741	-2.0754e-15		20.398	-0.30644		20.398	2.5393e-15
	6.7602	0.13935		6.7602	5.9582e-16		20.253	-1.5412		20.253	-0.18619		6.7791	-0.017793		6.7791	-4.2361e-15		20.403	-0.27278		20.403	5.0376e-15
	6.7652	0.12614		6.7652	1.9336e-15		20.258	-1.6749		20.258	-0.18482		6.7841	-0.010759		6.7841	-4.0513e-15		20.408	-0.23027		20.408	4.4007e-15
	6.7702	0.11294		6.7702	-3.4957e-16		20.263	-1.6749		20.263	-0.18337		6.7891	-0.004138		6.7891	-4.5061e-15		20.413	-0.21964		20.413	4.2253e-15
	6.7752	0.13935		6.7752	-6.0409e-15		20.268	-1.6749		20.268	-0.18183		6.7941	0.0016552		6.7941	-5.8637e-15		20.418	-0.21964		20.418	1.1052e-15
	6.7802	0.12614		6.7802	-2.5158e-15		20.273	-1.6186		20.273	-0.18021		6.7991	0.0016552		6.7991	-4.8757e-15		20.423	-0.21964		20.423	3.1845e-15
	6.7852	0.10561		6.7852	4.7441e-15		20.278	-1.513		20.278	-0.17851		6.8041	0.0016552		6.8041	-3.0918e-15		20.428	-0.21964		20.428	-1.1921e-15
	6.7902	0.11148		6.7902	1.7962e-15		20.283	-1.3089		20.283	-0.17673		6.8091	0.0016552		6.8091	-3.5466e-15		20.433	-0.22142		20.433	4.0935e-15
	6.7952	0.13935		6.7952	-3.5515e-15		20.288	-1.0767		20.288	-0.17488		6.8141	0.0016552		6.8141	-4.7478e-15		20.438	-0.22142		20.438	2.3982e-15
	6.8002	0.13935		6.8002	1.8613e-15		20.293	-0.7741		20.293	-0.17296		6.8191	0.0016552		6.8191	-3.3832e-15		20.443	-0.22142		20.443	4.8558e-15
	6.8052	0.13935		6.8052	-5.501e-16		20.298	-0.47854		20.298	-0.17096		6.8241	0.0016552		6.8241	-2.4414e-15		20.448	-0.22142		20.448	6.8968e-15
	6.8102	0.13935		6.8102	-4.2379e-16		20.303	-0.22519		20.303	-0.1689		6.8291	0.0012414		6.8291	-4.8047e-15		20.453	-0.22319		20.453	4.0153e-18
	6.8152	0.13935		6.8152	-3.3258e-16		20.308	-0.084448		20.308	-0.16678		6.8341	0.0012414		6.8341	-2.978e-15		20.458	-0.23381		20.458	1.2294e-15
	6.8202	0.13935		6.8202	4.2658e-15		20.313	0		20.313	-0.16459		6.8391	-0.002069		6.8391	-2.3277e-15		20.463	-0.2657		20.463	1.3615e-15
	6.8252	0.13935		6.8252	1.1281e-15		20.318	0		20.318	-0.16235		6.8441	-0.0086898		6.8441	-2.1962e-15		20.468	-0.27455		20.468	1.0122e-15
	6.8302	0.13935		6.8302	5.1424e-15		20.323	0.13371		20.323	-0.16006		6.8491	-0.0086898		6.8491	-2.5942e-15		20.473	-0.30821		20.473	-2.1788e-15
	6.8352	0.13935		6.8352	3.2293e-15		20.328	0.28149		20.328	-0.15771		6.8541	-0.016552		6.8541	-1.8728e-15		20.478	-0.30644		20.478	1.6053e-15
	6.8402	0.13935		6.8402	3.2746e-15		20.333	0.33779		20.333	-0.15532		6.8591	-0.018207		6.8591	-2.6298e-15		20.483	-0.30644		20.483	8.077e-16
	6.8452	0.13935		6.8452	6.1693e-15		20.338	0.33779		20.338	-0.15288		6.8641	-0.018621		6.8641	-2.0132e-15		20.488	-0.33832		20.488	2.2334e-15
	6.8502	0.13935		6.8502	1.5242e-15		20.343	0.33779		20.343	-0.1504		6.8691	-0.018621		6.8691	-1.9013e-15		20.493	-0.36844		20.493	2.173e-15
	6.8552	0.13935		6.8552	-4.2731e-16		20.348	0.20408		20.348	-0.14789		6.8741	-0.018207		6.8741	-1.4641e-15		20.498	-0.38792		20.498	-1.4729e-15
	6.8602	0.13935		6.8602	1.1186e-15		20.353	0.1689		20.353	-0.14534		6.8791	-0.018207		6.8791	-5.0108e-16		20.503	-0.38792		20.503	6.3994e-15
	6.8652	0.13935		6.8652	-7.1882e-16		20.358	0.1689		20.358	-0.14276		6.8841	-0.018207		6.8841	-1.0039e-15		20.508	-0.38615		20.508	9.444e-15
	6.8702	0.14815		6.8702	-1.6046e-15		20.363	0.19704		20.363	-0.14015		6.8891	-0.018207		6.8891	-1.9812e-15		20.513	-0.395		20.513	-6.0653e-16
	6.8752	0.17455		6.8752	-4.4568e-15		20.368	0.33779		20.368	-0.13752		6.8941	-0.017793		6.8941	-1.6818e-15		20.518	-0.42866		20.518	2.5589e-15
	6.8802	0.19215		6.8802	2.1833e-15		20.373	0.33779		20.373	-0.13487		6.8991	-0.017793		6.8991	-9.1864e-16		20.523	-0.42689		20.523	7.2106e-15
	6.8852	0.20975		6.8852	4.5986e-15		20.378	0.33779		20.378	-0.1322		6.9041	-0.017793		6.9041	-1.3682e-15		20.528	-0.44637		20.528	6.8138e-15
	6.8902	0.20975		6.8902	4.1155e-15		20.383	0.33779		20.383	-0.12952		6.9091	-0.017793		6.9091	-1.648e-15		20.533	-0.4694		20.533	8.6247e-15
	6.8952	0.20975		6.8952	6.2204e-15		20.388	0.20408		20.388	-0.12682		6.9141	-0.017793		6.9141	-2.0461e-15		20.538	-0.45346		20.538	6.7677e-15
	6.9002	0.20975		6.9002	4.2191e-15		20.393	0.14075		20.393	-0.12412		6.9191	-0.017793		6.9191	-2.1784e-15		20.543	-0.42866		20.543	7.4201e-15
	6.9052	0.20975		6.9052	9.6422e-15		20.398	0		20.398	-0.12141		6.9241	-0.011586		6.9241	-8.9155e-16		20.548	-0.42335		20.548	7.9797e-15
	6.9102	0.20975		6.9102	2.1716e-15		20.403	-0.1689		20.403	-0.1187		6.9291	0		6.9291	-1.7142e-15		20.553	-0.38792		20.553	7.0625e-15
	6.9152	0.20975		6.9152	4.1198e-15		20.408	-0.43631		20.408	-0.11599		6.9341	0.011586		6.9341	-2.0972e-15		20.558	-0.37198		20.558	3.94e-15
	6.9202	0.20975		6.9202	8.0303e-15		20.413	-0.61224		20.413	-0.11329		6.9391	0.021518		6.9391	-2.377e-15		20.563	-0.31884		20.563	3.2333e-15
	6.9252	0.20975		6.9252	6.2019e-15		20.418	-0.7741		20.418	-0.11059		6.9441	0.021518		6.9441	-4.081e-15		20.568	-0.29404		20.568	3.7139e-15
	6.9302	0.20975		6.9302	5.8145e-15		20.423	-0.83744		20.423	-0.1079		6.9491	0.021518		6.9491	-1.8453e-15		20.573	-0.26038		20.573	8.9598e-15
	6.9352	0.19802		6.9352	9.3225e-15		20.428	-1.0063		20.428	-0.10522		6.9541	0.021518		6.9541	-4.6283e-15		20.578	-0.26038		20.578	4.7504e-15
	6.9402	0.15108		6.9402	8.456e-15		20.433	-1.1752		20.433	-0.10255		6.9591	0.027725		6.9591	-4.3413e-15		20.583	-0.28164		20.583	7.6109e-15
	6.9452	0.13935		6.9452	6.1203e-15		20.438	-1.1752		20.438	-0.099905		6.9641	0.031035		6.9641	-2.3735e-15		20.588	-0.30112		20.588	7.2984e-15
	6.9502	0.13935		6.9502	1.4948e-15		20.443	-1.0345		20.443	-0.097274		6.9691	0.031035		6.9691	-2.5463e-15		20.593	-0.29935		20.593	7.9047e-15
	6.9552	0.13935		6.9552	7.0563e-15		20.448	-0.87262		20.448	-0.094663		6.9741	0.027311		6.9741	-2.8534e-15		20.598	-0.29935		20.598	1.8011e-15
	6.9602	0.13935		6.9602	8.8207e-15		20.453	-0.78114		20.453	-0.092075		6.9791	0.021518		6.9791	-2.8676e-15		20.603	-0.29758		20.603	7.5888e-15
	6.9652	0.15108		6.9652	5.4201e-15		20.458	-0.60521		20.458	-0.08951		6.9841	0.011173		6.9841	-2.8584e-15		20.608	-0.29758		20.608	7.2778e-15
	6.9702	0.17455		6.9702	9.9095e-15		20.463	-0.50669		20.463	-0.086971		6.9891	0.0012414		6.9891	-4.0517e-15		20.613	-0.29758		20.613	8.9023e-15
	6.9752	0.15695		6.9752	8.0176e-15		20.468	-0.50669		20.468	-0.08446		6.9941	-0.008276		6.9941	-2.7533e-15		20.618	-0.29758		20.618	4.3712e-15
	6.9802	0.13935		6.9802	3.1899e-15		20.473	-0.50669		20.473	-0.081978		6.9991	-0.017793		6.9991	-3.6728e-15		20.623	-0.29758		20.623	1.0145e-14
	6.9852	0.13935		6.9852	3.025e-15		20.478	-0.36594		20.478	-0.079527		7.0041	-0.017793		7.0041	-2.1867e-15		20.628	-0.29935		20.628	5.6985e-15
	6.9902	0.13935		6.9902	7.7294e-15		20.483	-0.33779		20.483	-0.077107		7.0091	-0.025242		7.0091	-2.7037e-15		20.633	-0.29935		20.633	8.9778e-15
	6.9952	0.13935		6.9952	3.9452e-15		20.488	-0.33779		20.488	-0.074721		7.0141	-0.033932		7.0141	-2.1306e-15		20.638	-0.29935		20.638	6.3164e-15
	7.0002	0.13935		7.0002	9.5741e-15		20.493	-0.20408		20.493	-0.072368		7.0191	-0.037656		7.0191	-2.2447e-15		20.643	-0.29935		20.643	4.7724e-15
	7.0052	0.13935		7.0052	6.2598e-15		20.498	0		20.498	-0.070051		7.0241	-0.03807		7.0241	-2.5651e-15		20.648	-0.2657		20.648	4.4242e-15
	7.0102	0.13935		7.0102	7.5978e-15		20.503	0.070373		20.503	-0.06777		7.0291	-0.03807		7.0291	-4.1494e-15		20.653	-0.25507		20.653	7.063e-15
	7.0152	0.13348		7.0152	4.8821e-15		20.508	0.26742		20.508	-0.065525		7.0341	-0.03807		7.0341	-1.1892e-15		20.658	-0.24621		20.658	-1.0134e-15
	7.0202	0.099742		7.0202	3.0057e-15		20.513	0.33779		20.513	-0.063318		7.0391	-0.038484		7.0391	-2.0706e-15		20.663	-0.21256		20.663	7.4878e-15
	7.0252	0.070406		7.0252	8.5532e-15		20.518	0.43631		20.518	-0.061148		7.0441	-0.038484		7.0441	-1.8798e-15		20.668	-0.21256		20.668	3.6924e-15
	7.0302	0.070406		7.0302	4.4173e-15		20.523	0.50669		20.523	-0.059017		7.0491	-0.038484		7.0491	-1.2083e-15		20.673	-0.21079		20.673	3.5707e-15
	7.0352	0.070406		7.0352	5.2241e-15		20.528	0.43631		20.528	-0.056925		7.0541	-0.038484		7.0541	-7.7519e-16		20.678	-0.20902		20.678	2.4308e-15
	7.0402	0.070406		7.0402	2.6938e-15		20.533	0.33779		20.533	-0.054871		7.0591	-0.038484		7.0591	3.7575e-16		20.683	-0.20902		20.683	5.7387e-15
	7.0452	0.070406		7.0452	5.5358e-15		20.538	0.33779		20.538	-0.052857		7.0641	-0.03807		7.0641	-6.5522e-18		20.688	-0.20902		20.688	3.4844e-15
	7.0502	0.070406		7.0502	5.6428e-15		20.543	0.1689		20.543	-0.050881		7.0691	-0.03807		7.0691	1.643e-15		20.693	-0.20902		20.693	4.6262e-15
	7.0552	0.070406		7.0552	7.6905e-15		20.548	0		20.548	-0.048944		7.0741	-0.03807		7.0741	4.5191e-16		20.698	-0.21787		20.698	4.585e-15
	7.0602	0.070406		7.0602	3.2637e-15		20.553	-0.070373		20.553	-0.047046		7.0791	-0.03269		7.0791	-5.937e-16		20.703	-0.2657		20.703	2.4052e-15
	7.0652	0.070406		7.0652	7.5987e-15		20.558	-0.1689		20.558	-0.045186		7.0841	-0.037656		7.0841	2.7003e-15		20.708	-0.29227		20.708	1.2909e-15
	7.0702	0.070406		7.0702	2.6289e-15		20.563	-0.1689		20.563	-0.043364		7.0891	-0.037656		7.0891	2.0226e-16		20.713	-0.29227		20.713	4.531e-16
	7.0752	0.070406		7.0752	2.5154e-15		20.568	-0.098522		20.568	-0.04158		7.0941	-0.037656		7.0941	2.7586e-15		20.718	-0.28164		20.718	1.0299e-15
	7.0802	0.099742		7.0802	3.0589e-15		20.573	0.098522		20.573	-0.039832		7.0991	-0.037656		7.0991	1.0018e-15		20.723	-0.2285		20.723	4.5536e-15
	7.0852	0.10561		7.0852	4.6001e-15		20.578	0.40113		20.578	-0.038121		7.1041	-0.037656		7.1041	1.6318e-15		20.728	-0.21079		20.728	5.4012e-15
	7.0902	0.12174		7.0902	1.2359e-15		20.583	0.50669		20.583	-0.036445		7.1091	-0.037656		7.1091	-4.6129e-17		20.733	-0.17713		20.733	1.9403e-15
	7.0952	0.13935		7.0952	2.796e-15		20.588	0.60521		20.588	-0.034803		7.1141	-0.037656		7.1141	1.0138e-15		20.738	-0.17182		20.738	5.3659e-15
	7.1002	0.13935		7.1002	4.2891e-15		20.593	0.60521		20.593	-0.033195		7.1191	-0.037656		7.1191	-3.1403e-16		20.743	-0.21079		20.743	-2.9631e-16
	7.1052	0.13935		7.1052	2.7429e-15		20.598	0.43631		20.598	-0.03162		7.1241	-0.037656		7.1241	-2.1658e-15		20.748	-0.21787		20.748	6.2488e-15
	7.1102	0.13935		7.1102	2.636e-15		20.603	0.33779		20.603	-0.030076		7.1291	-0.037656		7.1291	1.2219e-15		20.753	-0.21787		20.753	6.2115e-15
	7.1152	0.13935		7.1152	3.0778e-15		20.608	0.33779		20.608	-0.028563		7.1341	-0.028966		7.1341	4.925e-16		20.758	-0.22673		20.758	1.1956e-16
	7.1202	0.13935		7.1202	2.303e-15		20.613	0.33779		20.613	-0.027078		7.1391	-0.023173		7.1391	-2.1904e-15		20.763	-0.27455		20.763	9.2115e-17
	7.1252	0.13935		7.1252	1.7151e-15		20.618	0.33779		20.618	-0.025622		7.1441	-0.01738		7.1441	4.1419e-16		20.768	-0.30467		20.768	7.2768e-15
	7.1302	0.13935		7.1302	2.5632e-15		20.623	0.33779		20.623	-0.024191		7.1491	-0.016966		7.1491	-2.13e-15		20.773	-0.35604		20.773	-4.5726e-16
	7.1352	0.13935		7.1352	2.1028e-15		20.628	0.33779		20.628	-0.022785		7.1541	-0.016966		7.1541	-1.5211e-15		20.778	-0.39146		20.778	-1.1225e-15
	7.1402	0.13935		7.1402	3.4396e-15		20.633	0.33779		20.633	-0.021402		7.1591	-0.01738		7.1591	-1.4193e-16		20.783	-0.39146		20.783	-4.5341e-15
	7.1452	0.13935		7.1452	2.0162e-15		20.638	0.3026		20.638	-0.02004		7.1641	-0.01738		7.1641	-1.7576e-15		20.788	-0.37021		20.788	1.4714e-15
	7.1502	0.13935		7.1502	1.0066e-15		20.643	0.1689		20.643	-0.018698		7.1691	-0.01738		7.1691	-9.0029e-16		20.793	-0.3153		20.793	8.3225e-15
	7.1552	0.15695		7.1552	-4.6326e-16		20.648	0.070373		20.648	-0.017373		7.1741	-0.01738		7.1741	-1.0776e-15		20.798	-0.30644		20.798	-5.3993e-15
	7.1602	0.17455		7.1602	1.789e-15		20.653	0		20.653	-0.016065		7.1791	-0.01738		7.1791	-4.8546e-16		20.803	-0.30467		20.803	9.299e-16
	7.1652	0.17455		7.1652	-3.7262e-16		20.658	-0.070373		20.658	-0.01477		7.1841	-0.017793		7.1841	-2.4951e-16		20.808	-0.30467		20.808	-1.6951e-15
	7.1702	0.17455		7.1702	2.6946e-15		20.663	-0.36594		20.663	-0.013487		7.1891	-0.017793		7.1891	-8.0843e-16		20.813	-0.3029		20.813	1.6049e-15
	7.1752	0.17455		7.1752	2.1438e-15		20.668	-0.57002		20.668	-0.012214		7.1941	-0.018207		7.1941	-9.3882e-17		20.818	-0.30112		20.818	1.2085e-15
	7.1802	0.17455		7.1802	1.585e-15		20.673	-0.73892		20.673	-0.010948		7.1991	-0.020276		7.1991	8.1063e-16		20.823	-0.30112		20.823	8.2343e-17
	7.1852	0.17455		7.1852	3.789e-16		20.678	-0.83744		20.678	-0.0096872		7.2041	-0.028552		7.2041	5.8369e-16		20.828	-0.30112		20.828	4.5164e-15
	7.1902	0.17455		7.1902	-2.4307e-15		20.683	-0.97115		20.683	-0.0084292		7.2091	-0.035173		7.2091	1.9405e-15		20.833	-0.30112		20.833	4.1122e-15
	7.1952	0.17455		7.1952	-2.2827e-15		20.688	-1.0063		20.688	-0.0071714		7.2141	-0.038484		7.2141	5.6492e-16		20.838	-0.30112		20.838	-1.8207e-15
	7.2002	0.20095		7.2002	-2.9656e-15		20.693	-1.14		20.693	-0.0059114		7.2191	-0.03807		7.2191	5.4061e-16		20.843	-0.30112		20.843	3.8219e-15
	7.2052	0.20975		7.2052	-1.1458e-15		20.698	-1.1752		20.698	-0.0046466		7.2241	-0.03807		7.2241	1.3133e-15		20.848	-0.30112		20.848	1.8403e-15
	7.2102	0.20975		7.2102	-2.262e-15		20.703	-1.1752		20.703	-0.0033742		7.2291	-0.03807		7.2291	1.8991e-16		20.853	-0.3029		20.853	2.1305e-15
	7.2152	0.20975		7.2152	-2.2343e-15		20.708	-1.2104		20.708	-0.0020915		7.2341	-0.030207		7.2341	2.1112e-15		20.858	-0.3029		20.858	-2.7664e-15
	7.2202	0.18628		7.2202	-1.3543e-15		20.713	-1.3441		20.713	-0.00079568		7.2391	-0.029794		7.2391	2.06e-15		20.863	-0.3029		20.863	4.9677e-15
	7.2252	0.16721		7.2252	-2.9083e-15		20.718	-1.1752		20.718	0.0005162		7.2441	-0.03807		7.2441	7.0425e-16		20.868	-0.30467		20.868	6.1371e-15
	7.2302	0.13935		7.2302	-1.5197e-15		20.723	-1.0345		20.723	0.0018472		7.2491	-0.036001		7.2491	2.4442e-15		20.873	-0.30467		20.873	3.2372e-15
	7.2352	0.13935		7.2352	-4.0793e-15		20.728	-0.87262		20.728	0.0032003		7.2541	-0.029794		7.2541	1.4316e-15		20.878	-0.30467		20.878	-1.8914e-15
	7.2402	0.11148		7.2402	-1.9939e-15		20.733	-0.86559		20.733	0.0045787		7.2591	-0.024414		7.2591	6.4643e-16		20.883	-0.30467		20.883	-8.9871e-16
	7.2452	0.088008		7.2452	-5.8568e-15		20.738	-1.0063		20.738	0.0059857		7.2641	-0.018621		7.2641	1.2285e-15		20.888	-0.30467		20.888	1.2439e-15
	7.2502	0.070406		7.2502	-3.4174e-15		20.743	-1.0626		20.743	0.0074246		7.2691	-0.018621		7.2691	2.2003e-15		20.893	-0.32592		20.893	-6.506e-15
	7.2552	0.070406		7.2552	-4.5451e-15		20.748	-0.90781		20.748	0.0088989		7.2741	-0.015311		7.2741	5.7209e-16		20.898	-0.37198		20.898	2.3073e-15
	7.2602	0.070406		7.2602	-3.2117e-15		20.753	-0.83744		20.753	0.010412		7.2791	-0.0086898		7.2791	3.0893e-16		20.903	-0.38615		20.903	-5.6426e-15
	7.2652	0.070406		7.2652	-2.3845e-15		20.758	-0.90781		20.758	0.011967		7.2841	-0.0086898		7.2841	3.1428e-16		20.908	-0.41449		20.908	-3.535e-17
	7.2702	0.070406		7.2702	-4.3888e-15		20.763	-1.1189		20.763	0.013569		7.2891	-0.0086898		7.2891	6.3704e-16		20.913	-0.43043		20.913	2.3268e-15
	7.2752	0.070406		7.2752	-5.0014e-15		20.768	-1.2386		20.768	0.015221		7.2941	-0.0091036		7.2941	1.74e-15		20.918	-0.43043		20.918	2.9665e-15
	7.2802	0.070406		7.2802	-1.9493e-15		20.773	-1.3441		20.773	0.016926		7.2991	-0.011173		7.2991	1.6405e-15		20.923	-0.4322		20.923	-1.0033e-14
	7.2852	0.070406		7.2852	-3.69e-15		20.778	-1.4426		20.778	0.018689		7.3041	-0.019035		7.3041	5.7278e-16		20.928	-0.4322		20.928	-2.7311e-15
	7.2902	0.070406		7.2902	-7.0374e-15		20.783	-1.2878		20.783	0.020513		7.3091	-0.018621		7.3091	-7.8277e-17		20.933	-0.46409		20.933	-7.6438e-15
	7.2952	0.070406		7.2952	-4.2666e-15		20.788	-1.14		20.788	0.022403		7.3141	-0.02069		7.3141	4.2645e-16		20.938	-0.44106		20.938	3.4144e-16
	7.3002	0.070406		7.3002	-4.4808e-15		20.793	-0.78114		20.793	0.024364		7.3191	-0.028966		7.3191	1.422e-16		20.943	-0.43043		20.943	-4.3243e-15
	7.3052	0.070406		7.3052	-2.4078e-15		20.798	-0.33779		20.798	0.026398		7.3241	-0.028966		7.3241	4.1967e-16		20.948	-0.43043		20.948	-3.3981e-15
	7.3102	0.070406		7.3102	-8.9062e-15		20.803	0.028149		20.803	0.028511		7.3291	-0.036414		7.3291	1.1071e-15		20.953	-0.43043		20.953	4.5123e-16
	7.3152	0.070406		7.3152	-1.1198e-14		20.808	0.22519		20.808	0.030708		7.3341	-0.038484		7.3341	-5.8974e-16		20.958	-0.42157		20.958	-3.6414e-15
	7.3202	0.083607		7.3202	-5.1985e-15		20.813	0.33779		20.813	0.032991		7.3391	-0.038484		7.3391	-1.3624e-15		20.963	-0.37021		20.963	1.0555e-15
	7.3252	0.10561		7.3252	-3.2162e-15		20.818	0.33779		20.818	0.035367		7.3441	-0.038484		7.3441	1.235e-15		20.968	-0.30998		20.968	1.4086e-15
	7.3302	0.10561		7.3302	-7.1692e-15		20.823	0.23223		20.823	0.03784		7.3491	-0.038484		7.3491	2.6797e-15		20.973	-0.29404		20.973	3.9043e-15
	7.3352	0.096808		7.3352	-5.4432e-15		20.828	0.098522		20.828	0.040415		7.3541	-0.038484		7.3541	1.9362e-15		20.978	-0.26038		20.978	6.7871e-16
	7.3402	0.098275		7.3402	-5.5111e-15		20.833	0		20.833	0.043096		7.3591	-0.040553		7.3591	1.1784e-15		20.983	-0.22673		20.983	1.3537e-15
	7.3452	0.10561		7.3452	-9.1439e-15		20.838	-0.070373		20.838	0.045888		7.3641	-0.038484		7.3641	1.0801e-15		20.988	-0.21787		20.988	1.336e-15
	7.3502	0.10561		7.3502	-8.6954e-15		20.843	-0.26742		20.843	0.048797		7.3691	-0.038484		7.3691	1.1442e-15		20.993	-0.21787		20.993	1.9545e-17
	7.3552	0.10561		7.3552	-7.4183e-15		20.848	-0.4715		20.848	0.051827		7.3741	-0.038484		7.3741	9.0821e-16		20.998	-0.22673		20.998	-5.0425e-16
	7.3602	0.12614		7.3602	-6.4074e-15		20.853	-0.53483		20.853	0.054983		7.3791	-0.036001		7.3791	1.901e-15		21.003	-0.26038		21.003	2.6329e-15
	7.3652	0.13935		7.3652	-2.6513e-15		20.858	-0.66854		20.858	0.058272		7.3841	-0.028966		7.3841	8.412e-16		21.008	-0.29404		21.008	5.774e-15
	7.3702	0.13935		7.3702	-6.3279e-15		20.863	-0.66854		20.863	0.061697		7.3891	-0.02938		7.3891	4.4293e-16		21.013	-0.30112		21.013	2.1994e-15
	7.3752	0.13935		7.3752	-6.1736e-15		20.868	-0.66854		20.868	0.065264		7.3941	-0.02938		7.3941	2.7684e-15		21.018	-0.30112		21.018	6.5804e-15
	7.3802	0.13935		7.3802	-8.5045e-15		20.873	-0.60521		20.873	0.068978		7.3991	-0.02938		7.3991	1.4484e-15		21.023	-0.30112		21.023	3.7552e-15
	7.3852	0.13935		7.3852	-8.437e-15		20.878	-0.50669		20.878	0.072845		7.4041	-0.02938		7.4041	2.2693e-15		21.028	-0.30112		21.028	-1.236e-15
	7.3902	0.13935		7.3902	-8.0051e-15		20.883	-0.50669		20.883	0.07687		7.4091	-0.02938		7.4091	3.6733e-15		21.033	-0.27101		21.033	-4.9074e-17
	7.3952	0.13935		7.3952	-9.9615e-15		20.888	-0.50669		20.888	0.081058		7.4141	-0.028966		7.4141	1.9139e-15		21.038	-0.24267		21.038	1.0594e-15
	7.4002	0.11148		7.4002	-7.263e-15		20.893	-0.50669		20.893	0.085415		7.4191	-0.028966		7.4191	3.2883e-15		21.043	-0.21787		21.043	1.8099e-15
	7.4052	0.10561		7.4052	-9.5932e-15		20.898	-0.43631		20.898	0.089945		7.4241	-0.03269		7.4241	3.66e-15		21.048	-0.21787		21.048	-2.9881e-15
	7.4102	0.10561		7.4102	-6.515e-15		20.903	-0.33779		20.903	0.094655		7.4291	-0.038484		7.4291	4.5827e-15		21.053	-0.21787		21.053	9.0245e-17
	7.4152	0.10561		7.4152	-8.529e-15		20.908	-0.3026		20.908	0.09955		7.4341	-0.038484		7.4341	3.9306e-15		21.058	-0.21787		21.058	7.8391e-17
	7.4202	0.10561		7.4202	-6.1731e-15		20.913	-0.26742		20.913	0.10463		7.4391	-0.03807		7.4391	3.9182e-15		21.063	-0.21787		21.063	4.177e-15
	7.4252	0.11881		7.4252	-5.9918e-15		20.918	-0.1689		20.918	0.10991		7.4441	-0.03807		7.4441	2.5036e-15		21.068	-0.21964		21.068	1.0251e-15
	7.4302	0.13935		7.4302	-8.2766e-15		20.923	-0.056298		20.923	0.11539		7.4491	-0.043035		7.4491	3.8287e-15		21.073	-0.20724		21.073	5.0157e-15
	7.4352	0.13935		7.4352	-9.2931e-15		20.928	0		20.928	0.12108		7.4541	-0.054622		7.4541	2.3209e-15		21.078	-0.17536		21.078	2.2787e-15
	7.4402	0.15108		7.4402	-8.8006e-15		20.933	0.070373		20.933	0.12697		7.4591	-0.059587		7.4591	2.0215e-15		21.083	-0.17536		21.083	3.2394e-15
	7.4452	0.17455		7.4452	-8.1427e-15		20.938	0.1689		20.938	0.13309		7.4641	-0.072415		7.4641	2.5637e-15		21.088	-0.17536		21.088	-4.7945e-15
	7.4502	0.17455		7.4502	-4.2484e-15		20.943	0.1689		20.943	0.13942		7.4691	-0.085243		7.4691	1.444e-15		21.093	-0.17536		21.093	8.7376e-16
	7.4552	0.17455		7.4552	-2.2902e-15		20.948	0.1689		20.948	0.14597		7.4741	-0.086898		7.4741	3.244e-15		21.098	-0.17359		21.098	-1.0899e-15
	7.4602	0.16868		7.4602	-9.7797e-15		20.953	0.23223		20.953	0.15276		7.4791	-0.083174		7.4791	1.7629e-15		21.103	-0.16296		21.103	-3.5249e-15
	7.4652	0.13935		7.4652	-4.4124e-15		20.958	0.33779		20.958	0.15978		7.4841	-0.073243		7.4841	2.6999e-15		21.108	-0.12931		21.108	1.9036e-15
	7.4702	0.13935		7.4702	-5.7203e-15		20.963	0.20408		20.963	0.16704		7.4891	-0.061656		7.4891	3.6293e-15		21.113	-0.13993		21.113	-3.0562e-15
	7.4752	0.13935		7.4752	-6.5684e-15		20.968	0.1689		20.968	0.17454		7.4941	-0.056691		7.4941	2.3499e-15		21.118	-0.17005		21.118	-1.5946e-15
	7.4802	0.13935		7.4802	-2.0206e-15		20.973	0.098522		20.973	0.18228		7.4991	-0.052967		7.4991	3.6696e-15		21.123	-0.17005		21.123	-2.0454e-15
	7.4852	0.13935		7.4852	-8.62e-16		20.978	0		20.978	0.19028		7.5041	-0.04138		7.5041	4.2733e-15		21.128	-0.18067		21.128	1.9707e-15
	7.4902	0.13935		7.4902	-1.1147e-14		20.983	-0.098522		20.983	0.19853		7.5091	-0.036414		7.5091	4.1212e-15		21.133	-0.21256		21.133	4.0975e-15
	7.4952	0.13935		7.4952	-7.7072e-15		20.988	-0.1689		20.988	0.20703		7.5141	-0.036001		7.5141	3.2083e-15		21.138	-0.22496		21.138	-8.5151e-16
	7.5002	0.13935		7.5002	-7.0338e-15		20.993	-0.1689		20.993	0.21579		7.5191	-0.03269		7.5191	3.299e-15		21.143	-0.25684		21.143	1.5539e-15
	7.5052	0.13935		7.5052	-6.391e-15		20.998	-0.1689		20.998	0.22482		7.5241	-0.026069		7.5241	2.0448e-15		21.148	-0.29935		21.148	7.1125e-16
	7.5102	0.13935		7.5102	-7.4539e-15		21.003	-0.070373		21.003	0.23411		7.5291	-0.021104		7.5291	2.5879e-15		21.153	-0.31884		21.153	-2.2671e-15
	7.5152	0.13935		7.5152	-3.7588e-15		21.008	0		21.008	0.24367		7.5341	-0.016552		7.5341	3.4256e-15		21.158	-0.36666		21.158	6.0729e-16
	7.5202	0.13935		7.5202	-7.0267e-15		21.013	0		21.013	0.25349		7.5391	-0.013242		7.5391	3.5526e-15		21.163	-0.40918		21.163	-7.5554e-15
	7.5252	0.13935		7.5252	-7.4909e-15		21.018	0.035186		21.018	0.26358		7.5441	-0.0070346		7.5441	5.5778e-15		21.168	-0.42335		21.168	3.5609e-15
	7.5302	0.13935		7.5302	-3.5624e-15		21.023	0.1689		21.023	0.27394		7.5491	-0.0066208		7.5491	3.7272e-15		21.173	-0.39855		21.173	2.7732e-15
	7.5352	0.13935		7.5352	-4.8164e-15		21.028	0.1689		21.028	0.28458		7.5541	-0.0070346		7.5541	4.4318e-15		21.178	-0.36666		21.178	1.6e-15
	7.5402	0.13935		7.5402	-3.7006e-15		21.033	0.1689		21.033	0.29548		7.5591	-0.0074484		7.5591	4.472e-15		21.183	-0.34364		21.183	-1.7354e-15
	7.5452	0.11001		7.5452	-5.9407e-15		21.038	0.1689		21.038	0.30665		7.5641	-0.0091036		7.5641	4.1992e-15		21.188	-0.30998		21.188	4.9883e-15
	7.5502	0.070406		7.5502	-8.4671e-15		21.043	0.14075		21.043	0.31809		7.5691	-0.01738		7.5691	4.7726e-15		21.193	-0.3029		21.193	1.0183e-15
	7.5552	0.070406		7.5552	-4.5511e-15		21.048	0		21.048	0.32979		7.5741	-0.01738		7.5741	4.5309e-15		21.198	-0.30467		21.198	1.5853e-15
	7.5602	0.070406		7.5602	-4.0791e-15		21.053	0		21.053	0.34177		7.5791	-0.017793		7.5791	4.1073e-15		21.203	-0.30467		21.203	-7.8476e-16
	7.5652	0.070406		7.5652	-6.9338e-15		21.058	0		21.058	0.354		7.5841	-0.017793		7.5841	5.2116e-15		21.208	-0.30644		21.208	5.1835e-15
	7.5702	0.070406		7.5702	-7.7518e-15		21.063	0.22519		21.063	0.36649		7.5891	-0.017793		7.5891	4.1009e-15		21.213	-0.29227		21.213	-3.1116e-15
	7.5752	0.070406		7.5752	-3.6222e-15		21.068	0.40113		21.068	0.37924		7.5941	-0.021104		7.5941	4.7388e-15		21.218	-0.26393		21.218	6.1566e-15
	7.5802	0.070406		7.5802	-5.2134e-15		21.073	0.50669		21.073	0.39225		7.5991	-0.027725		7.5991	5.122e-15		21.223	-0.24799		21.223	-1.8128e-15
	7.5852	0.070406		7.5852	-5.2306e-15		21.078	0.50669		21.078	0.40549		7.6041	-0.024		7.6041	5.2069e-15		21.228	-0.22142		21.228	-7.0616e-16
	7.5902	0.070406		7.5902	-3.4042e-15		21.083	0.50669		21.083	0.41898		7.6091	-0.01738		7.6091	4.7941e-15		21.233	-0.21964		21.233	-9.378e-16
	7.5952	0.070406		7.5952	-3.155e-15		21.088	0.50669		21.088	0.43271		7.6141	-0.019449		7.6141	4.9157e-15		21.238	-0.21787		21.238	5.8408e-15
	7.6002	0.070406		7.6002	-3.7918e-15		21.093	0.50669		21.093	0.44666		7.6191	-0.027311		7.6191	4.0896e-15		21.243	-0.21787		21.243	-1.5695e-15
	7.6052	0.070406		7.6052	-5.6036e-15		21.098	0.36594		21.098	0.46084		7.6241	-0.027311		7.6241	2.2799e-15		21.248	-0.2285		21.248	-3.4549e-15
	7.6102	0.070406		7.6102	-1.8193e-15		21.103	0.33779		21.103	0.47523		7.6291	-0.027311		7.6291	3.5286e-15		21.253	-0.26038		21.253	3.2255e-15
	7.6152	0.076273		7.6152	-2.2751e-15		21.108	0.33779		21.108	0.48982		7.6341	-0.027311		7.6341	2.2317e-15		21.258	-0.28164		21.258	5.9263e-16
	7.6202	0.10561		7.6202	-3.0547e-15		21.113	0.33779		21.113	0.50461		7.6391	-0.027311		7.6391	2.9155e-15		21.263	-0.30112		21.263	1.5304e-15
	7.6252	0.10561		7.6252	-2.4139e-15		21.118	0.33779		21.118	0.51959		7.6441	-0.02938		7.6441	3.63e-15		21.268	-0.30998		21.268	-4.1378e-15
	7.6302	0.10561		7.6302	3.3977e-16		21.123	0.33779		21.123	0.53474		7.6491	-0.037656		7.6491	3.3891e-15		21.273	-0.34364		21.273	1.9268e-15
	7.6352	0.10561		7.6352	-2.2165e-15		21.128	0.40113		21.128	0.55005		7.6541	-0.037656		7.6541	4.2376e-15		21.278	-0.37906		21.278	2.4487e-15
	7.6402	0.10561		7.6402	-3.3449e-15		21.133	0.50669		21.133	0.56551		7.6591	-0.037656		7.6591	2.4399e-15		21.283	-0.37729		21.283	2.0607e-16
	7.6452	0.11881		7.6452	-3.3083e-15		21.138	0.50669		21.138	0.58112		7.6641	-0.039725		7.6641	3.4227e-15		21.288	-0.34541		21.288	-3.8768e-15
	7.6502	0.13935		7.6502	-8.3305e-16		21.143	0.55595		21.143	0.59684		7.6691	-0.05007		7.6691	3.1447e-15		21.293	-0.34364		21.293	5.8036e-15
	7.6552	0.13935		7.6552	-1.2515e-15		21.148	0.66854		21.148	0.61267		7.6741	-0.057518		7.6741	4.0275e-15		21.298	-0.34364		21.298	8.6719e-15
	7.6602	0.14815		7.6602	-2.3166e-15		21.153	0.66854		21.153	0.6286		7.6791	-0.057518		7.6791	4.1644e-15		21.303	-0.33478		21.303	5.2109e-15
	7.6652	0.17455		7.6652	-3.7323e-15		21.158	0.53483		21.158	0.64461		7.6841	-0.057518		7.6841	2.1787e-15		21.308	-0.34364		21.308	-5.5124e-16
	7.6702	0.17455		7.6702	-1.4252e-15		21.163	0.4715		21.163	0.66068		7.6891	-0.057518		7.6891	5.1169e-15		21.313	-0.36135		21.313	-3.6963e-15
	7.6752	0.17455		7.6752	-2.2991e-15		21.168	0.33779		21.168	0.67679		7.6941	-0.057518		7.6941	5.1384e-15		21.318	-0.38792		21.318	-4.2299e-15
	7.6802	0.17455		7.6802	-1.2133e-15		21.173	0.33779		21.173	0.69293		7.6991	-0.057932		7.6991	7.5502e-15		21.323	-0.39678		21.323	-1.8775e-15
	7.6852	0.14668		7.6852	-1.2296e-15		21.178	0.33779		21.178	0.70907		7.7041	-0.057932		7.7041	4.3752e-15		21.328	-0.43043		21.328	8.5546e-16
	7.6902	0.13935		7.6902	-2.0729e-16		21.183	0.20408		21.183	0.72521		7.7091	-0.057932		7.7091	3.2615e-15		21.333	-0.42866		21.333	-3.8591e-15
	7.6952	0.13935		7.6952	5.0806e-16		21.188	0.035186		21.188	0.74131		7.7141	-0.05338		7.7141	4.4667e-15		21.338	-0.42866		21.338	6.0134e-15
	7.7002	0.13935		7.7002	2.4482e-16		21.193	-0.26742		21.193	0.75736		7.7191	-0.048001		7.7191	4.9366e-15		21.343	-0.42866		21.343	-1.7835e-15
	7.7052	0.13935		7.7052	-1.239e-15		21.198	-0.50669		21.198	0.77334		7.7241	-0.043863		7.7241	4.8857e-15		21.348	-0.42866		21.348	-6.0427e-16
	7.7102	0.13935		7.7102	-5.8784e-16		21.203	-0.36594		21.203	0.78922		7.7291	-0.043035		7.7291	6.4042e-15		21.353	-0.42866		21.353	2.4603e-15
	7.7152	0.13935		7.7152	-7.1458e-17		21.208	-0.098522		21.208	0.80498		7.7341	-0.047587		7.7341	7.1793e-15		21.358	-0.42689		21.358	2.4231e-15
	7.7202	0.13935		7.7202	1.9537e-15		21.213	0.13371		21.213	0.8206		7.7391	-0.055449		7.7391	6.3004e-15		21.363	-0.42512		21.363	-3.5707e-15
	7.7252	0.13935		7.7252	-3.1008e-15		21.218	0.36594		21.218	0.83606		7.7441	-0.057932		7.7441	5.4376e-15		21.368	-0.42335		21.368	1.1615e-15
	7.7302	0.13935		7.7302	-2.6348e-15		21.223	0.60521		21.223	0.85132		7.7491	-0.057932		7.7491	5.5444e-15		21.373	-0.41626		21.373	2.2445e-15
	7.7352	0.13935		7.7352	-1.7699e-15		21.228	0.70373		21.228	0.86638		7.7541	-0.05007		7.7541	6.1581e-15		21.378	-0.38261		21.378	7.9266e-16
	7.7402	0.12614		7.7402	3.3349e-15		21.233	0.75299		21.233	0.88119		7.7591	-0.039725		7.7591	6.0849e-15		21.383	-0.38438		21.383	-3.3372e-15
	7.7452	0.10561		7.7452	1.9833e-15		21.238	0.66854		21.238	0.89574		7.7641	-0.03807		7.7641	5.7377e-15		21.388	-0.35249		21.388	2.2328e-15
	7.7502	0.10561		7.7502	-3.2485e-15		21.243	0.66854		21.243	0.91		7.7691	-0.028138		7.7691	6.4874e-15		21.393	-0.33478		21.393	-2.3347e-15
	7.7552	0.10561		7.7552	4.7811e-16		21.248	0.66854		21.248	0.92395		7.7741	-0.018207		7.7741	6.7744e-15		21.398	-0.30112		21.398	-3.347e-15
	7.7602	0.10561		7.7602	-1.2489e-15		21.253	0.57002		21.253	0.93755		7.7791	-0.018207		7.7791	6.0033e-15		21.403	-0.30112		21.403	-1.2183e-15
	7.7652	0.10561		7.7652	-2.1104e-15		21.258	0.36594		21.258	0.95078		7.7841	-0.018207		7.7841	5.1859e-15		21.408	-0.30112		21.408	2.7822e-15
	7.7702	0.10561		7.7702	-2.4871e-15		21.263	0.20408		21.263	0.96362		7.7891	-0.011586		7.7891	7.2608e-15		21.413	-0.28695		21.413	3.4688e-15
	7.7752	0.11148		7.7752	-1.3603e-15		21.268	0		21.268	0.97604		7.7941	-0.010345		7.7941	5.787e-15		21.418	-0.25861		21.418	4.5146e-15
	7.7802	0.13054		7.7802	-1.6578e-15		21.273	-0.13371		21.273	0.98801		7.7991	-0.018621		7.7991	7.1859e-15		21.423	-0.23913		21.423	2.3975e-15
	7.7852	0.13348		7.7852	-2.2408e-15		21.278	-0.1689		21.278	0.99951		7.8041	-0.018207		7.8041	5.2398e-15		21.428	-0.26216		21.428	-1.0201e-15
	7.7902	0.10561		7.7902	-3.3236e-15		21.283	-0.1689		21.283	1.0105		7.8091	-0.017793		7.8091	8.415e-15		21.433	-0.29581		21.433	6.5255e-15
	7.7952	0.11881		7.7952	1.4232e-15		21.288	-0.1689		21.288	1.021		7.8141	-0.026069		7.8141	9.6416e-15		21.438	-0.29581		21.438	5.8585e-15
	7.8002	0.13054		7.8002	2.8658e-16		21.293	-0.13371		21.293	1.0309		7.8191	-0.027311		7.8191	4.6538e-15		21.443	-0.29581		21.443	7.8048e-15
	7.8052	0.10561		7.8052	-1.7933e-15		21.298	-0.098522		21.298	1.0402		7.8241	-0.027311		7.8241	6.4939e-15		21.448	-0.29581		21.448	5.2091e-15
	7.8102	0.10561		7.8102	9.3779e-16		21.303	-0.1689		21.303	1.0489		7.8291	-0.027311		7.8291	7.5143e-15		21.453	-0.29581		21.453	7.9755e-15
	7.8152	0.10561		7.8152	1.63e-15		21.308	-0.33779		21.308	1.057		7.8341	-0.027725		7.8341	6.9801e-15		21.458	-0.29581		21.458	1.0479e-14
	7.8202	0.12614		7.8202	-1.0703e-15		21.313	-0.50669		21.313	1.0644		7.8391	-0.027725		7.8391	8.2027e-15		21.463	-0.29581		21.463	5.6014e-15
	7.8252	0.13935		7.8252	-1.7371e-15		21.318	-0.36594		21.318	1.0712		7.8441	-0.027725		7.8441	4.647e-15		21.468	-0.30998		21.468	1.6072e-14
	7.8302	0.13935		7.8302	7.6128e-16		21.323	-0.13371		21.323	1.0772		7.8491	-0.027725		7.8491	6.2074e-15		21.473	-0.34541		21.473	1.3581e-14
	7.8352	0.13935		7.8352	-2.9243e-16		21.328	0.035186		21.328	1.0825		7.8541	-0.027725		7.8541	7.8786e-15		21.478	-0.38083		21.478	1.312e-14
	7.8402	0.13935		7.8402	1.1437e-15		21.333	0.1689		21.333	1.0871		7.8591	-0.027725		7.8591	5.3298e-15		21.483	-0.38261		21.483	1.8488e-14
	7.8452	0.13935		7.8452	-4.0574e-15		21.338	0.30964		21.338	1.0908		7.8641	-0.027725		7.8641	6.1668e-15		21.488	-0.40563		21.488	2.8864e-14
	7.8502	0.13935		7.8502	-3.2797e-15		21.343	0.53483		21.343	1.0938		7.8691	-0.027725		7.8691	5.5597e-15		21.493	-0.42689		21.493	2.9502e-14
	7.8552	0.13935		7.8552	-3.0915e-16		21.348	0.70373		21.348	1.096		7.8741	-0.027725		7.8741	3.7546e-15		21.498	-0.42689		21.498	3.3075e-14
	7.8602	0.14815		7.8602	-1.3206e-15		21.353	0.943		21.353	1.0973		7.8791	-0.027725		7.8791	5.5368e-15		21.503	-0.42689		21.503	4.1315e-14
	7.8652	0.17455		7.8652	-2.8954e-17		21.358	1.14		21.358	1.0977		7.8841	-0.027725		7.8841	3.2762e-15		21.508	-0.42689		21.508	5.2705e-14
	7.8702	0.17455		7.8702	5.5267e-16		21.363	1.3793		21.363	1.0973		7.8891	-0.027725		7.8891	5.3053e-15		21.513	-0.42512		21.513	6.5922e-14
	7.8752	0.17455		7.8752	-1.1318e-15		21.368	1.513		21.368	1.096		7.8941	-0.027725		7.8941	5.7463e-15		21.518	-0.42335		21.518	7.9244e-14
	7.8802	0.17455		7.8802	-8.0754e-16		21.373	1.513		21.373	1.0938		7.8991	-0.027725		7.8991	3.6856e-15		21.523	-0.42157		21.523	8.7127e-14
	7.8852	0.16721		7.8852	-3.6846e-16		21.378	1.3089		21.378	1.0906		7.9041	-0.025242		7.9041	5.3297e-15		21.528	-0.42157		21.528	1.1226e-13
	7.8902	0.13935		7.8902	-2.6686e-16		21.383	1.0345		21.383	1.0865		7.9091	-0.017793		7.9091	6.1263e-15		21.533	-0.42157		21.533	1.3491e-13
	7.8952	0.13935		7.8952	-3.4999e-16		21.388	0.90781		21.388	1.0815		7.9141	-0.022759		7.9141	3.062e-15		21.538	-0.42157		21.538	1.5849e-13
	7.9002	0.13935		7.9002	-1.1281e-15		21.393	0.70373		21.393	1.0755		7.9191	-0.027725		7.9191	3.8032e-15		21.543	-0.42157		21.543	1.922e-13
	7.9052	0.13935		7.9052	-1.4028e-15		21.398	0.66854		21.398	1.0685		7.9241	-0.027311		7.9241	4.0661e-15		21.548	-0.42157		21.548	2.3002e-13
	7.9102	0.13935		7.9102	2.2979e-15		21.403	0.64039		21.403	1.0606		7.9291	-0.027311		7.9291	4.7033e-15		21.553	-0.44283		21.553	2.8235e-13
	7.9152	0.13935		7.9152	2.4029e-15		21.408	0.50669		21.408	1.0517		7.9341	-0.019862		7.9341	3.1881e-15		21.558	-0.48357		21.558	3.3835e-13
	7.9202	0.13935		7.9202	1.906e-15		21.413	0.64039		21.413	1.0417		7.9391	-0.01738		7.9391	4.3359e-15		21.563	-0.51014		21.563	4.0293e-13
	7.9252	0.13935		7.9252	-1.4496e-15		21.418	0.66854		21.418	1.0308		7.9441	-0.01738		7.9441	3.9319e-15		21.568	-0.51014		21.568	4.8511e-13
	7.9302	0.13935		7.9302	4.8312e-16		21.423	0.70373		21.423	1.0189		7.9491	-0.01738		7.9491	4.5639e-15		21.573	-0.51014		21.573	5.8304e-13
	7.9352	0.13935		7.9352	1.2062e-15		21.428	0.943		21.428	1.006		7.9541	-0.017793		7.9541	4.3498e-15		21.578	-0.4942		21.578	7.01e-13
	7.9402	0.13935		7.9402	-1.94e-15		21.433	1.0345		21.433	0.99206		7.9591	-0.017793		7.9591	4.8986e-15		21.583	-0.46763		21.583	8.4219e-13
	7.9452	0.13935		7.9452	-2.2365e-16		21.438	1.4004		21.438	0.97715		7.9641	-0.018207		7.9641	7.0436e-15		21.588	-0.46763		21.588	1.0068e-12
	7.9502	0.13348		7.9502	1.9289e-15		21.443	1.513		21.443	0.96125		7.9691	-0.018621		7.9691	4.7846e-15		21.593	-0.44283		21.593	1.2115e-12
	7.9552	0.10561		7.9552	8.4874e-17		21.448	1.513		21.448	0.94436		7.9741	-0.018621		7.9741	4.799e-15		21.598	-0.42689		21.598	1.4535e-12
	7.9602	0.10561		7.9602	6.5932e-17		21.453	1.4778		21.453	0.9265		7.9791	-0.026483		7.9791	5.7654e-15		21.603	-0.42689		21.603	1.7392e-12
	7.9652	0.10561		7.9652	1.5037e-15		21.458	1.3441		21.458	0.90767		7.9841	-0.024828		7.9841	4.213e-15		21.608	-0.42512		21.608	2.0802e-12
	7.9702	0.083607		7.9702	1.6618e-15		21.463	1.3441		21.463	0.88788		7.9891	-0.019035		7.9891	5.6755e-15		21.613	-0.42335		21.613	2.4859e-12
	7.9752	0.070406		7.9752	9.0416e-16		21.468	1.3441		21.468	0.86715		7.9941	-0.019035		7.9941	7.5771e-15		21.618	-0.41626		21.618	2.9713e-12
	7.9802	0.070406		7.9802	1.0959e-15		21.473	1.3793		21.473	0.84549		7.9991	-0.018621		7.9991	6.6874e-15		21.623	-0.38261		21.623	3.5511e-12
	7.9852	0.070406		7.9852	9.9174e-16		21.478	1.513		21.478	0.82291		8.0041	-0.018621		8.0041	6.2705e-15		21.628	-0.34009		21.628	4.237e-12
	7.9902	0.070406		7.9902	-5.0841e-16		21.483	1.513		21.483	0.79944		8.0091	-0.018621		8.0091	5.7077e-15		21.633	-0.29935		21.633	5.0479e-12
	7.9952	0.090941		7.9952	4.6511e-15		21.488	1.513		21.488	0.77509		8.0141	-0.026483		8.0141	1.7663e-15		21.638	-0.29935		21.638	6.0217e-12
	8.0002	0.10561		8.0002	8.73e-16		21.493	1.513		21.493	0.74988		8.0191	-0.035587		8.0191	5.7868e-15		21.643	-0.30112		21.643	7.1706e-12
	8.0052	0.10561		8.0052	5.0929e-16		21.498	1.5412		21.498	0.72383		8.0241	-0.037656		8.0241	3.6318e-15		21.648	-0.30112		21.648	8.5343e-12
	8.0102	0.10561		8.0102	5.7223e-16		21.503	1.6749		21.503	0.69698		8.0291	-0.033932		8.0291	4.7469e-15		21.653	-0.30112		21.653	1.0155e-11
	8.0152	0.10561		8.0152	1.9637e-15		21.508	1.6749		21.508	0.66933		8.0341	-0.028138		8.0341	4.1838e-15		21.658	-0.30112		21.658	1.2073e-11
	8.0202	0.10561		8.0202	1.8764e-15		21.513	1.7804		21.513	0.64093		8.0391	-0.028138		8.0391	4.875e-15		21.663	-0.30112		21.663	1.4348e-11
	8.0252	0.10561		8.0252	2.0994e-15		21.518	1.8438		21.518	0.6118		8.0441	-0.026069		8.0441	3.3917e-15		21.668	-0.3029		21.668	1.7044e-11
	8.0302	0.10561		8.0302	2.7934e-15		21.523	1.8438		21.523	0.58196		8.0491	-0.018207		8.0491	3.702e-15		21.673	-0.30467		21.673	2.023e-11
	8.0352	0.10561		8.0352	3.0783e-15		21.528	1.7452		21.528	0.55146		8.0541	-0.018207		8.0541	3.8232e-15		21.678	-0.30467		21.678	2.3991e-11
	8.0402	0.10561		8.0402	1.3402e-15		21.533	1.5764		21.533	0.52032		8.0591	-0.022345		8.0591	6.4921e-16		21.683	-0.32592		21.683	2.8435e-11
	8.0452	0.10561		8.0452	-1.1648e-15		21.538	1.3441		21.538	0.48857		8.0641	-0.028138		8.0641	4.1894e-15		21.688	-0.37198		21.688	3.3685e-11
	8.0502	0.10561		8.0502	1.9462e-15		21.543	1.0063		21.543	0.45625		8.0691	-0.028138		8.0691	2.8467e-15		21.693	-0.38615		21.693	3.9873e-11
	8.0552	0.10561		8.0552	2.536e-15		21.548	0.97115		21.548	0.42339		8.0741	-0.028138		8.0741	2.0871e-15		21.698	-0.4074		21.698	4.7177e-11
	8.0602	0.13348		8.0602	-3.418e-16		21.553	0.943		21.553	0.39004		8.0791	-0.028138		8.0791	1.4484e-15		21.703	-0.42866		21.703	5.5776e-11
	8.0652	0.13935		8.0652	1.6852e-15		21.558	1.0063		21.558	0.35623		8.0841	-0.028138		8.0841	3.2958e-15		21.708	-0.41803		21.708	6.5901e-11
	8.0702	0.13935		8.0702	6.5302e-16		21.563	1.0063		21.563	0.322		8.0891	-0.028138		8.0891	1.5302e-15		21.713	-0.38438		21.713	7.7816e-11
	8.0752	0.13935		8.0752	2.1826e-15		21.568	1.0063		21.568	0.28739		8.0941	-0.027725		8.0941	1.276e-15		21.718	-0.39146		21.718	9.1832e-11
	8.0802	0.15401		8.0802	1.3133e-15		21.573	1.1049		21.573	0.25243		8.0991	-0.027725		8.0991	2.9598e-15		21.723	-0.42689		21.723	1.0829e-10
	8.0852	0.17455		8.0852	1.2557e-15		21.578	1.1752		21.578	0.21717		8.1041	-0.019862		8.1041	1.7542e-15		21.728	-0.42512		21.728	1.2763e-10
	8.0902	0.20975		8.0902	5.5273e-15		21.583	1.1049		21.583	0.18166		8.1091	-0.017793		8.1091	3.4495e-15		21.733	-0.42335		21.733	1.5033e-10
	8.0952	0.20975		8.0952	1.9067e-15		21.588	1.0063		21.588	0.14593		8.1141	-0.017793		8.1141	6.2174e-16		21.738	-0.42335		21.738	1.7695e-10
	8.1002	0.20975		8.1002	2.6882e-15		21.593	1.0063		21.593	0.11002		8.1191	-0.017793		8.1191	1.151e-15		21.743	-0.42335		21.743	2.0814e-10
	8.1052	0.20975		8.1052	2.4971e-15		21.598	1.2104		21.598	0.073982		8.1241	-0.017793		8.1241	6.0364e-16		21.748	-0.42335		21.748	2.447e-10
	8.1102	0.20975		8.1102	3.0724e-15		21.603	1.3793		21.603	0.037855		8.1291	-0.017793		8.1291	-3.4749e-16		21.753	-0.42512		21.753	2.8747e-10
	8.1152	0.20975		8.1152	3.1773e-16		21.608	1.513		21.608	0.001682		8.1341	-0.017793		8.1341	9.1531e-16		21.758	-0.42689		21.758	3.3752e-10
	8.1202	0.20975		8.1202	8.6851e-16		21.613	1.513		21.613	-0.034492		8.1391	-0.026069		8.1391	-3.8669e-16		21.763	-0.4198		21.763	3.9602e-10
	8.1252	0.20975		8.1252	2.2832e-15		21.618	1.5412		21.618	-0.070626		8.1441	-0.027725		8.1441	-1.3549e-17		21.768	-0.37729		21.768	4.6437e-10
	8.1302	0.20975		8.1302	1.7098e-16		21.623	1.8438		21.623	-0.10667		8.1491	-0.03269		8.1491	1.919e-15		21.773	-0.33655		21.773	5.4416e-10
	8.1352	0.20975		8.1352	3.5305e-15		21.628	2.1112		21.628	-0.1426		8.1541	-0.037656		8.1541	-1.5912e-15		21.778	-0.30112		21.778	6.3728e-10
	8.1402	0.20975		8.1402	4.1239e-15		21.633	2.3153		21.633	-0.17835		8.1591	-0.037656		8.1591	1.561e-15		21.783	-0.30112		21.783	7.4583e-10
	8.1452	0.20975		8.1452	4.5254e-15		21.638	2.3153		21.638	-0.21388		8.1641	-0.037242		8.1641	-1.7324e-16		21.788	-0.30112		21.788	8.7234e-10
	8.1502	0.20975		8.1502	4.7498e-15		21.643	2.1816		21.643	-0.24916		8.1691	-0.037656		8.1691	1.2065e-15		21.793	-0.30112		21.793	1.0196e-09
	8.1552	0.18042		8.1552	4.3151e-15		21.648	2.0127		21.648	-0.28415		8.1741	-0.047587		8.1741	7.9426e-16		21.798	-0.30112		21.798	1.1911e-09
	8.1602	0.14521		8.1602	4.2198e-15		21.653	1.8086		21.653	-0.3188		8.1791	-0.047587		8.1791	8.7777e-16		21.803	-0.30112		21.803	1.3904e-09
	8.1652	0.13935		8.1652	5.5463e-15		21.658	1.5764		21.658	-0.35307		8.1841	-0.047587		8.1841	1.2278e-15		21.808	-0.29935		21.808	1.6221e-09
	8.1702	0.13935		8.1702	5.3536e-15		21.663	1.513		21.663	-0.38692		8.1891	-0.048001		8.1891	1.6827e-15		21.813	-0.29935		21.813	1.8912e-09
	8.1752	0.13935		8.1752	7.2263e-15		21.668	1.3793		21.668	-0.42031		8.1941	-0.043035		8.1941	-1.2616e-16		21.818	-0.29935		21.818	2.2036e-09
	8.1802	0.13935		8.1802	1.1003e-14		21.673	1.2104		21.673	-0.45322		8.1991	-0.038484		8.1991	2.8785e-15		21.823	-0.2905		21.823	2.5659e-09
	8.1852	0.13935		8.1852	9.1134e-15		21.678	1.0767		21.678	-0.48559		8.2041	-0.036414		8.2041	6.0414e-16		21.828	-0.25684		21.828	2.9858e-09
	8.1902	0.13935		8.1902	1.7506e-14		21.683	0.96411		21.683	-0.51739		8.2091	-0.033932		8.2091	4.9752e-16		21.833	-0.24267		21.833	3.4723e-09
	8.1952	0.13935		8.1952	2.2634e-14		21.688	0.70373		21.688	-0.54859		8.2141	-0.037656		8.2141	-1.2616e-15		21.838	-0.2161		21.838	4.0355e-09
	8.2002	0.13935		8.2002	3.3273e-14		21.693	0.43631		21.693	-0.57916		8.2191	-0.037656		8.2191	-2.4876e-16		21.843	-0.2409		21.843	4.687e-09
	8.2052	0.13935		8.2052	4.1585e-14		21.698	0.13371		21.698	-0.60905		8.2241	-0.037656		8.2241	-3.9091e-16		21.848	-0.26393		21.848	5.4402e-09
	8.2102	0.13935		8.2102	5.4824e-14		21.703	-0.035186		21.703	-0.63825		8.2291	-0.037656		8.2291	-1.1869e-15		21.853	-0.29758		21.853	6.3105e-09
	8.2152	0.13935		8.2152	7.4766e-14		21.708	-0.098522		21.708	-0.66673		8.2341	-0.037656		8.2341	-1.2793e-15		21.858	-0.29581		21.858	7.3153e-09
	8.2202	0.13935		8.2202	9.8952e-14		21.713	0		21.713	-0.69444		8.2391	-0.037656		8.2391	-2.4165e-16		21.863	-0.32061		21.863	8.4746e-09
	8.2252	0.13935		8.2252	1.3649e-13		21.718	0.20408		21.718	-0.72137		8.2441	-0.029794		8.2441	4.2645e-16		21.868	-0.33655		21.868	9.8115e-09
	8.2302	0.13935		8.2302	1.8662e-13		21.723	0.43631		21.723	-0.74749		8.2491	-0.027311		8.2491	8.8133e-16		21.873	-0.35072		21.873	1.1352e-08
	8.2352	0.13935		8.2352	2.5595e-13		21.728	0.64039		21.728	-0.77278		8.2541	-0.027311		8.2541	1.8337e-15		21.878	-0.37906		21.878	1.3126e-08
	8.2402	0.13935		8.2402	3.4907e-13		21.733	0.66854		21.733	-0.79721		8.2591	-0.034345		8.2591	1.2793e-16		21.883	-0.37906		21.883	1.5168e-08
	8.2452	0.13935		8.2452	4.6838e-13		21.738	0.66854		21.738	-0.82077		8.2641	-0.037656		8.2641	-7.1075e-17		21.888	-0.40563		21.888	1.7515e-08
	8.2502	0.13935		8.2502	6.3451e-13		21.743	0.53483		21.743	-0.84343		8.2691	-0.037656		8.2691	-4.4066e-16		21.893	-0.42335		21.893	2.0214e-08
	8.2552	0.13935		8.2552	8.5518e-13		21.748	0.38001		21.748	-0.86518		8.2741	-0.037656		8.2741	-2.2033e-15		21.898	-0.4074		21.898	2.3313e-08
	8.2602	0.13935		8.2602	1.1541e-12		21.753	0.33779		21.753	-0.886		8.2791	-0.037656		8.2791	-2.1322e-16		21.903	-0.38438		21.903	2.687e-08
	8.2652	0.14668		8.2652	1.5493e-12		21.758	0.33779		21.758	-0.90587		8.2841	-0.037656		8.2841	-1.1372e-15		21.908	-0.38438		21.908	3.095e-08
	8.2702	0.19215		8.2702	2.0857e-12		21.763	0.30964		21.763	-0.92479		8.2891	-0.037656		8.2891	-2.8572e-15		21.913	-0.40032		21.913	3.5627e-08
	8.2752	0.20975		8.2752	2.7998e-12		21.768	0.26742		21.768	-0.94274		8.2941	-0.037656		8.2941	-1.0377e-15		21.918	-0.42866		21.918	4.0985e-08
	8.2802	0.20975		8.2802	3.7497e-12		21.773	0.3026		21.773	-0.95972		8.2991	-0.037656		8.2991	-1.7769e-15		21.923	-0.42866		21.923	4.7117e-08
	8.2852	0.20975		8.2852	5.0157e-12		21.778	0.098522		21.778	-0.97571		8.3041	-0.037656		8.3041	-2.6013e-15		21.928	-0.4074		21.928	5.4133e-08
	8.2902	0.20975		8.2902	6.7002e-12		21.783	-0.1689		21.783	-0.99071		8.3091	-0.037656		8.3091	-6.5389e-16		21.933	-0.38615		21.933	6.2154e-08
	8.2952	0.20975		8.2952	8.9281e-12		21.788	-0.40113		21.788	-1.0047		8.3141	-0.037656		8.3141	-2.1394e-15		21.938	-0.38615		21.938	7.1318e-08
	8.3002	0.20975		8.3002	1.1879e-11		21.793	-0.50669		21.793	-1.0177		8.3191	-0.037656		8.3191	-2.0327e-15		21.943	-0.35249		21.943	8.178e-08
	8.3052	0.20975		8.3052	1.5781e-11		21.798	-0.50669		21.798	-1.0297		8.3241	-0.037656		8.3241	-1.9617e-15		21.948	-0.30821		21.948	9.3717e-08
	8.3102	0.20975		8.3102	2.0926e-11		21.803	-0.40113		21.803	-1.0408		8.3291	-0.037656		8.3291	-2.2104e-15		21.953	-0.30112		21.953	1.0733e-07
	8.3152	0.20975		8.3152	2.7704e-11		21.808	-0.40113		21.808	-1.0508		8.3341	-0.037656		8.3341	-1.3255e-15		21.958	-0.29935		21.958	1.2284e-07
	8.3202	0.20975		8.3202	3.6608e-11		21.813	-0.50669		21.813	-1.0598		8.3391	-0.037656		8.3391	-1.3104e-15		21.963	-0.29935		21.963	1.405e-07
	8.3252	0.20975		8.3252	4.8293e-11		21.818	-0.50669		21.818	-1.0678		8.3441	-0.041794		8.3441	-2.7151e-15		21.968	-0.32415		21.968	1.6059e-07
	8.3302	0.20975		8.3302	6.3608e-11		21.823	-0.53483		21.823	-1.0749		8.3491	-0.048001		8.3491	-4.3853e-15		21.973	-0.36135		21.973	1.8344e-07
	8.3352	0.20975		8.3352	8.3636e-11		21.828	-0.73892		21.828	-1.081		8.3541	-0.048001		8.3541	-2.7222e-15		21.978	-0.38261		21.978	2.0941e-07
	8.3402	0.20975		8.3402	1.0978e-10		21.833	-0.83744		21.833	-1.0861		8.3591	-0.045104		8.3591	-4.0584e-15		21.983	-0.40209		21.983	2.389e-07
	8.3452	0.23762		8.3452	1.4387e-10		21.838	-0.83744		21.838	-1.0903		8.3641	-0.037656		8.3641	-3.8238e-15		21.988	-0.41272		21.988	2.7237e-07
	8.3502	0.25375		8.3502	1.8822e-10		21.843	-0.83744		21.843	-1.0935		8.3691	-0.037656		8.3691	-2.4308e-15		21.993	-0.38261		21.993	3.1033e-07
	8.3552	0.26256		8.3552	2.4583e-10		21.848	-0.83744		21.848	-1.0958		8.3741	-0.035587		8.3741	-4.1508e-15		21.998	-0.38261		21.998	3.5335e-07
	8.3602	0.27282		8.3602	3.2054e-10		21.853	-0.83744		21.853	-1.0972		8.3791	-0.027725		8.3791	-4.9752e-15		22.003	-0.38261		22.003	4.0208e-07
	8.3652	0.28016		8.3652	4.1726e-10		21.858	-0.83744		21.858	-1.0977		8.3841	-0.027725		8.3841	-3.0989e-15		22.008	-0.38261		22.008	4.5724e-07
	8.3702	0.28016		8.3702	5.4226e-10		21.863	-0.943		21.863	-1.0974		8.3891	-0.018207		8.3891	-3.4969e-15		22.013	-0.38083		22.013	5.1962e-07
	8.3752	0.28016		8.3752	7.0356e-10		21.868	-1.0063		21.868	-1.0961		8.3941	-0.018621		8.3941	-3.1842e-15		22.018	-0.39855		22.018	5.9014e-07
	8.3802	0.30949		8.3802	9.1133e-10		21.873	-1.0063		21.873	-1.0941		8.3991	-0.018621		8.3991	-3.9091e-15		22.023	-0.42335		22.023	6.698e-07
	8.3852	0.31536		8.3852	1.1785e-09		21.878	-1.0063		21.878	-1.0912		8.4041	-0.018621		8.4041	-4.1081e-15		22.028	-0.42335		22.028	7.5972e-07
	8.3902	0.31536		8.3902	1.5215e-09		21.883	-1.0063		21.883	-1.0875		8.4091	-0.018621		8.4091	-5.4301e-15		22.033	-0.40209		22.033	8.6116e-07
	8.3952	0.31536		8.3952	1.9611e-09		21.888	-0.89374		21.888	-1.083		8.4141	-0.018207		8.4141	-3.7243e-15		22.038	-0.37375		22.038	9.7551e-07
	8.4002	0.29189		8.4002	2.5237e-09		21.893	-0.83744		21.893	-1.0777		8.4191	-0.018207		8.4191	-4.627e-15		22.043	-0.34009		22.043	1.1043e-06
	8.4052	0.28016		8.4052	3.2422e-09		21.898	-0.83744		21.898	-1.0718		8.4241	-0.017793		8.4241	-3.9304e-15		22.048	-0.34009		22.048	1.2494e-06
	8.4102	0.28016		8.4102	4.1586e-09		21.903	-0.83744		21.903	-1.0651		8.4291	-0.017793		8.4291	-4.762e-15		22.053	-0.34187		22.053	1.4125e-06
	8.4152	0.28016		8.4152	5.3252e-09		21.908	-0.70373		21.908	-1.0577		8.4341	-0.017793		8.4341	-3.4685e-15		22.058	-0.36666		22.058	1.596e-06
	8.4202	0.28602		8.4202	6.808e-09		21.913	-0.57002		21.913	-1.0497		8.4391	-0.017793		8.4391	-5.7642e-15		22.063	-0.38615		22.063	1.8021e-06
	8.4252	0.31536		8.4252	8.6896e-09		21.918	-0.50669		21.918	-1.041		8.4441	-0.01738		8.4441	-5.0747e-15		22.068	-0.36489		22.068	2.0335e-06
	8.4302	0.31536		8.4302	1.1073e-08		21.923	-0.50669		21.923	-1.0318		8.4491	-0.01738		8.4491	-4.6341e-15		22.073	-0.34364		22.073	2.2932e-06
	8.4352	0.31536		8.4352	1.4088e-08		21.928	-0.40113		21.928	-1.0219		8.4541	-0.017793		8.4541	-1.6418e-15		22.078	-0.33655		22.078	2.5843e-06
	8.4402	0.35496		8.4402	1.7894e-08		21.933	-0.53483		21.933	-1.0115		8.4591	-0.017793		8.4591	-3.2055e-15		22.083	-0.30467		22.083	2.9105e-06
	8.4452	0.3843		8.4452	2.2692e-08		21.938	-0.7741		21.938	-1.0006		8.4641	-0.026483		8.4641	-2.6084e-15		22.088	-0.30467		22.088	3.2758e-06
	8.4502	0.39603		8.4502	2.8729e-08		21.943	-1.0063		21.943	-0.9891		8.4691	-0.028138		8.4691	-4.0797e-15		22.093	-0.30467		22.093	3.6845e-06
	8.4552	0.4195		8.4552	3.6314e-08		21.948	-1.2104		21.948	-0.97718		8.4741	-0.028138		8.4741	-3.5502e-15		22.098	-0.30467		22.098	4.1416e-06
	8.4602	0.4415		8.4602	4.5828e-08		21.953	-1.4004		21.953	-0.9648		8.4791	-0.036414		8.4791	-2.644e-15		22.103	-0.30467		22.103	4.6523e-06
	8.4652	0.45471		8.4652	5.7741e-08		21.958	-1.513		21.958	-0.952		8.4841	-0.038484		8.4841	-4.1401e-15		22.108	-0.30467		22.108	5.2227e-06
	8.4702	0.47524		8.4702	7.2632e-08		21.963	-1.513		21.963	-0.9388		8.4891	-0.038484		8.4891	-2.612e-15		22.113	-0.3029		22.113	5.8592e-06
	8.4752	0.50311		8.4752	9.1217e-08		21.968	-1.3089		21.968	-0.92523		8.4941	-0.03807		8.4941	-1.0661e-15		22.118	-0.30112		22.118	6.5689e-06
	8.4802	0.52511		8.4802	1.1437e-07		21.973	-1.1752		21.973	-0.91132		8.4991	-0.029794		8.4991	-2.4974e-15		22.123	-0.30112		22.123	7.3599e-06
	8.4852	0.53831		8.4852	1.4318e-07		21.978	-1.1752		21.978	-0.89708		8.5041	-0.027725		8.5041	-2.2442e-15		22.128	-0.3029		22.128	8.2408e-06
	8.4902	0.55885		8.4902	1.7894e-07		21.983	-1.1752		21.983	-0.88256		8.5091	-0.025656		8.5091	-1.5148e-15		22.133	-0.3029		22.133	9.2211e-06
	8.4952	0.55885		8.4952	2.2328e-07		21.988	-1.2386		21.988	-0.86777		8.5141	-0.01738		8.5141	-1.5401e-15		22.138	-0.32769		22.138	1.0311e-05
	8.5002	0.55885		8.5002	2.7816e-07		21.993	-1.1752		21.993	-0.85274		8.5191	-0.015311		8.5191	-3.6461e-15		22.143	-0.34364		22.143	1.1523e-05
	8.5052	0.56765		8.5052	3.4598e-07		21.998	-1.1752		21.998	-0.83749		8.5241	-0.0074484		8.5241	-1.2773e-15		22.148	-0.32592		22.148	1.2869e-05
	8.5102	0.59405		8.5102	4.2962e-07		22.003	-1.14		22.003	-0.82205		8.5291	-0.0078622		8.5291	2.341e-16		22.153	-0.29935		22.153	1.4362e-05
	8.5152	0.61165		8.5152	5.3264e-07		22.008	-0.90781		22.008	-0.80645		8.5341	-0.012		8.5341	-3.6759e-15		22.158	-0.31707		22.158	1.6019e-05
	8.5202	0.62925		8.5202	6.5929e-07		22.013	-0.73892		22.013	-0.7907		8.5391	-0.017793		8.5391	-7.8338e-16		22.163	-0.34009		22.163	1.7854e-05
	8.5252	0.62925		8.5252	8.1474e-07		22.018	-0.50669		22.018	-0.77483		8.5441	-0.018207		8.5441	-1.6061e-15		22.168	-0.34009		22.168	1.9888e-05
	8.5302	0.62925		8.5302	1.0052e-06		22.023	-0.1689		22.023	-0.75886		8.5491	-0.018207		8.5491	-4.0181e-15		22.173	-0.33832		22.173	2.2138e-05
	8.5352	0.62925		8.5352	1.2382e-06		22.028	0		22.028	-0.74282		8.5541	-0.018207		8.5541	-1.9493e-15		22.178	-0.32415		22.178	2.4627e-05
	8.5402	0.62925		8.5402	1.5228e-06		22.033	0		22.033	-0.72672		8.5591	-0.017793		8.5591	-2.1359e-15		22.183	-0.29581		22.183	2.7378e-05
	8.5452	0.62925		8.5452	1.8697e-06		22.038	0.098522		22.038	-0.71059		8.5641	-0.026069		8.5641	-6.7957e-15		22.188	-0.29581		22.188	3.0416e-05
	8.5502	0.62925		8.5502	2.292e-06		22.043	0.26742		22.043	-0.69445		8.5691	-0.031035		8.5691	-2.3906e-15		22.193	-0.29581		22.193	3.377e-05
	8.5552	0.62925		8.5552	2.8052e-06		22.048	0.33779		22.048	-0.67831		8.5741	-0.037656		8.5741	-2.4734e-15		22.198	-0.29581		22.198	3.7468e-05
	8.5602	0.62925		8.5602	3.4276e-06		22.053	0.40113		22.053	-0.66219		8.5791	-0.037656		8.5791	-2.8167e-15		22.203	-0.29581		22.203	4.1545e-05
	8.5652	0.62925		8.5652	4.1815e-06		22.058	0.55595		22.058	-0.64612		8.5841	-0.037656		8.5841	-3.7661e-15		22.208	-0.3029		22.208	4.6035e-05
	8.5702	0.62925		8.5702	5.0929e-06		22.063	0.5841		22.063	-0.63011		8.5891	-0.037656		8.5891	-2.1616e-15		22.213	-0.33655		22.213	5.0977e-05
	8.5752	0.64979		8.5752	6.1929e-06		22.068	0.53483		22.068	-0.61418		8.5941	-0.041794		8.5941	-2.7794e-15		22.218	-0.32947		22.218	5.6413e-05
	8.5802	0.66446		8.5802	7.5184e-06		22.073	0.50669		22.073	-0.59833		8.5991	-0.047587		8.5991	-1.3113e-15		22.223	-0.29758		22.223	6.2388e-05
	8.5852	0.66446		8.5852	9.1128e-06		22.078	0.36594		22.078	-0.5826		8.6041	-0.047587		8.6041	-2.993e-15		22.228	-0.29935		22.228	6.8949e-05
	8.5902	0.66446		8.5902	1.1027e-05		22.083	0.23223		22.083	-0.56699		8.6091	-0.047587		8.6091	-3.3987e-15		22.233	-0.29935		22.233	7.6152e-05
	8.5952	0.66446		8.5952	1.3323e-05		22.088	0.1126		22.088	-0.55152		8.6141	-0.055449		8.6141	-3.4406e-15		22.238	-0.32061		22.238	8.4051e-05
	8.6002	0.66446		8.6002	1.607e-05		22.093	-0.098522		22.093	-0.53619		8.6191	-0.057518		8.6191	-3.9409e-15		22.243	-0.31707		22.243	9.2709e-05
	8.6052	0.66446		8.6052	1.9352e-05		22.098	-0.40113		22.098	-0.52103		8.6241	-0.057518		8.6241	-3.0451e-15		22.248	-0.29935		22.248	0.00010219
	8.6102	0.64392		8.6102	2.3266e-05		22.103	-0.50669		22.103	-0.50604		8.6291	-0.057518		8.6291	-2.9239e-15		22.253	-0.30112		22.253	0.00011257
	8.6152	0.62925		8.6152	2.7927e-05		22.108	-0.60521		22.108	-0.49124		8.6341	-0.055449		8.6341	-4.8036e-15		22.258	-0.30112		22.258	0.00012392
	8.6202	0.60138		8.6202	3.3468e-05		22.113	-0.80929		22.113	-0.47663		8.6391	-0.048001		8.6391	-3.1596e-15		22.263	-0.30112		22.263	0.00013633
	8.6252	0.58085		8.6252	4.0042e-05		22.118	-0.70373		22.118	-0.46223		8.6441	-0.040966		8.6441	-9.1084e-16		22.268	-0.30112		22.268	0.00014987
	8.6302	0.55885		8.6302	4.783e-05		22.123	-0.57002		22.123	-0.44804		8.6491	-0.038484		8.6491	-5.3259e-15		22.273	-0.26747		22.273	0.00016466
	8.6352	0.54565		8.6352	5.704e-05		22.128	-0.50669		22.128	-0.43407		8.6541	-0.038484		8.6541	-3.8914e-15		22.278	-0.2285		22.278	0.00018079
	8.6402	0.50311		8.6402	6.7912e-05		22.133	-0.39409		22.133	-0.42033		8.6591	-0.038484		8.6591	-2.9287e-15		22.283	-0.21256		22.283	0.00019836
	8.6452	0.46791		8.6452	8.0725e-05		22.138	-0.33779		22.138	-0.40682		8.6641	-0.038484		8.6641	-1.1782e-15		22.288	-0.21079		22.288	0.0002175
	8.6502	0.45471		8.6502	9.58e-05		22.143	-0.33779		22.143	-0.39355		8.6691	-0.038897		8.6691	-4.0686e-15		22.293	-0.21079		22.293	0.00023833
	8.6552	0.43417		8.6552	0.0001135		22.148	-0.36594		22.148	-0.38054		8.6741	-0.038897		8.6741	-3.7133e-15		22.298	-0.21079		22.298	0.00026098
	8.6602	0.4195		8.6602	0.00013426		22.153	-0.3026		22.153	-0.36777		8.6791	-0.038897		8.6791	-2.1036e-15		22.303	-0.21256		22.303	0.00028559
	8.6652	0.39163		8.6652	0.00015855		22.158	-0.1689		22.158	-0.35526		8.6841	-0.038897		8.6841	-2.5688e-15		22.308	-0.21256		22.308	0.00031232
	8.6702	0.3843		8.6702	0.00018693		22.163	-0.20408		22.163	-0.34301		8.6891	-0.038897		8.6891	-4.57e-16		22.313	-0.21256		22.313	0.00034132
	8.6752	0.3843		8.6752	0.00022003		22.168	-0.23223		22.168	-0.33103		8.6941	-0.038897		8.6941	-2.4941e-15		22.318	-0.2285		22.318	0.00037277
	8.6802	0.3843		8.6802	0.00025857		22.173	-0.1689		22.173	-0.31931		8.6991	-0.038897		8.6991	-9.1767e-16		22.323	-0.2533		22.323	0.00040684
	8.6852	0.3843		8.6852	0.00030336		22.178	-0.1689		22.178	-0.30786		8.7041	-0.038484		8.7041	-3.0015e-15		22.328	-0.2533		22.328	0.00044373
	8.6902	0.3491		8.6902	0.00035533		22.183	-0.1689		22.183	-0.29667		8.7091	-0.038484		8.7091	-1.6108e-15		22.333	-0.25153		22.333	0.00048365
	8.6952	0.32123		8.6952	0.00041551		22.188	-0.26742		22.188	-0.28576		8.7141	-0.038484		8.7141	-1.3663e-15		22.338	-0.25153		22.338	0.00052681
	8.7002	0.31536		8.7002	0.00048509		22.193	-0.45039		22.193	-0.27512		8.7191	-0.040139		8.7191	-1.6286e-15		22.343	-0.25153		22.343	0.00057343
	8.7052	0.31536		8.7052	0.00056538		22.198	-0.50669		22.198	-0.26475		8.7241	-0.052139		8.7241	-1.4408e-15		22.348	-0.2533		22.348	0.00062377
	8.7102	0.31536		8.7102	0.00065789		22.203	-0.50669		22.203	-0.25465		8.7291	-0.058346		8.7291	-2.342e-15		22.353	-0.26924		22.353	0.00067807
	8.7152	0.29336		8.7152	0.00076426		22.208	-0.60521		22.208	-0.24482		8.7341	-0.05876		8.7341	-2.3403e-15		22.358	-0.29758		22.358	0.0007366
	8.7202	0.28016		8.7202	0.00088636		22.213	-0.66854		22.213	-0.23526		8.7391	-0.058346		8.7391	-3.2664e-15		22.363	-0.29935		22.363	0.00079966
	8.7252	0.23762		8.7252	0.0010263		22.218	-0.66854		22.218	-0.22596		8.7441	-0.058346		8.7441	-3.6125e-15		22.368	-0.30112		22.368	0.00086753
	8.7302	0.20975		8.7302	0.0011863		22.223	-0.5841		22.223	-0.21694		8.7491	-0.057932		8.7491	-4.0759e-15		22.373	-0.30112		22.373	0.00094052
	8.7352	0.20095		8.7352	0.001369		22.228	-0.4715		22.228	-0.20817		8.7541	-0.057932		8.7541	-1.7622e-15		22.378	-0.30112		22.378	0.001019
	8.7402	0.15401		8.7402	0.0015773		22.233	-0.20408		22.233	-0.19967		8.7591	-0.057932		8.7591	-3.0187e-15		22.383	-0.3029		22.383	0.0011032
	8.7452	0.13348		8.7452	0.0018142		22.238	0.035186		22.238	-0.19143		8.7641	-0.057932		8.7641	-3.6719e-15		22.388	-0.30467		22.388	0.0011937
	8.7502	0.090941		8.7502	0.0020832		22.243	0.26742		22.243	-0.18344		8.7691	-0.057932		8.7691	-1.8477e-15		22.393	-0.30467		22.393	0.0012906
	8.7552	0.061605		8.7552	0.0023881		22.248	0.43631		22.248	-0.1757		8.7741	-0.058346		8.7741	-3.2412e-15		22.398	-0.3029		22.398	0.0013945
	8.7602	0.027869		8.7602	0.0027331		22.253	0.64039		22.253	-0.16822		8.7791	-0.058346		8.7791	-2.8706e-15		22.403	-0.30112		22.403	0.0015058
	8.7652	0		8.7652	0.0031226		22.258	0.66854		22.258	-0.16097		8.7841	-0.050484		8.7841	-4.8564e-15		22.408	-0.29935		22.408	0.0016248
	8.7702	-0.020535		8.7702	0.0035618		22.263	0.78114		22.263	-0.15397		8.7891	-0.04676		8.7891	-3.4663e-15		22.413	-0.29581		22.413	0.001752
	8.7752	-0.061605		8.7752	0.0040559		22.268	0.97115		22.268	-0.14721		8.7941	-0.038484		8.7941	-6.1779e-15		22.418	-0.29581		22.418	0.0018879
	8.7802	-0.098275		8.7802	0.0046108		22.273	0.87262		22.273	-0.14068		8.7991	-0.038484		8.7991	-4.7493e-15		22.423	-0.29581		22.423	0.002033
	8.7852	-0.12614		8.7852	0.0052328		22.278	0.66854		22.278	-0.13437		8.8041	-0.038484		8.8041	-4.1187e-15		22.428	-0.29581		22.428	0.0021878
	8.7902	-0.16721		8.7902	0.0059287		22.283	0.4715		22.283	-0.12829		8.8091	-0.038484		8.8091	-5.6016e-15		22.433	-0.28695		22.433	0.0023527
	8.7952	-0.18922		8.7952	0.0067058		22.288	0.29557		22.288	-0.12243		8.8141	-0.038484		8.8141	-4.3013e-15		22.438	-0.23381		22.438	0.0025284
	8.8002	-0.22735		8.8002	0.0075719		22.293	0.1689		22.293	-0.11679		8.8191	-0.038484		8.8191	-4.617e-15		22.443	-0.21256		22.443	0.0027153
	8.8052	-0.24495		8.8052	0.0085355		22.298	0.13371		22.298	-0.11135		8.8241	-0.035173		8.8241	-5.7477e-15		22.448	-0.21256		22.448	0.002914
	8.8102	-0.24495		8.8102	0.0096053		22.303	0.20408		22.303	-0.10612		8.8291	-0.028552		8.8291	-2.5092e-15		22.453	-0.21433		22.453	0.0031251
	8.8152	-0.27282		8.8152	0.010791		22.308	0.36594		22.308	-0.10109		8.8341	-0.028552		8.8341	-4.9389e-15		22.458	-0.2161		22.458	0.0033493
	8.8202	-0.30803		8.8202	0.012102		22.313	0.50669		22.313	-0.096259		8.8391	-0.022759		8.8391	-2.1755e-15		22.463	-0.2161		22.463	0.003587
	8.8252	-0.3359		8.8252	0.01355		22.318	0.50669		22.318	-0.091614		8.8441	-0.018621		8.8441	-4.7317e-15		22.468	-0.21787		22.468	0.003839
	8.8302	-0.3491		8.8302	0.015144		22.323	0.50669		22.323	-0.087154		8.8491	-0.018621		8.8491	-3.4348e-15		22.473	-0.21787		22.473	0.0041058
	8.8352	-0.3491		8.8352	0.016897		22.328	0.36594		22.328	-0.082874		8.8541	-0.018621		8.8541	-2.4434e-15		22.478	-0.27455		22.478	0.0043882
	8.8402	-0.3491		8.8402	0.018821		22.333	0.33779		22.333	-0.078768		8.8591	-0.018621		8.8591	-4.0627e-15		22.483	-0.30112		22.483	0.0046868
	8.8452	-0.36376		8.8452	0.020928		22.338	0.33779		22.338	-0.074833		8.8641	-0.018207		8.8641	-3.3413e-15		22.488	-0.31707		22.488	0.0050022
	8.8502	-0.3843		8.8502	0.02323		22.343	0.3026		22.343	-0.071062		8.8691	-0.018207		8.8691	-1.0682e-15		22.493	-0.32769		22.493	0.0053351
	8.8552	-0.39163		8.8552	0.025741		22.348	0.1689		22.348	-0.067452		8.8741	-0.018207		8.8741	-3.7848e-15		22.498	-0.29758		22.498	0.0056863
	8.8602	-0.4195		8.8602	0.028473		22.353	0.1689		22.353	-0.063996		8.8791	-0.018207		8.8791	-2.5256e-15		22.503	-0.29758		22.503	0.0060563
	8.8652	-0.4195		8.8652	0.031441		22.358	0.1689		22.358	-0.060691		8.8841	-0.024414		8.8841	-1.1945e-15		22.508	-0.29581		22.508	0.0064459
	8.8702	-0.43124		8.8702	0.034658		22.363	0.1689		22.363	-0.05753		8.8891	-0.031449		8.8891	-2.1014e-15		22.513	-0.29581		22.513	0.0068559
	8.8752	-0.45471		8.8752	0.038137		22.368	0.1689		22.368	-0.05451		8.8941	-0.038484		8.8941	-2.2525e-15		22.518	-0.29581		22.518	0.0072867
	8.8802	-0.45471		8.8802	0.041891		22.373	0.1689		22.373	-0.051626		8.8991	-0.038484		8.8991	-1.5117e-15		22.523	-0.29581		22.523	0.0077393
	8.8852	-0.45471		8.8852	0.045933		22.378	0.1689		22.378	-0.048872		8.9041	-0.038484		8.9041	-1.2915e-15		22.528	-0.2781		22.528	0.0082141
	8.8902	-0.45471		8.8902	0.050276		22.383	0.23927		22.383	-0.046245		8.9091	-0.038484		8.9091	-3.3511e-15		22.533	-0.2533		22.533	0.008712
	8.8952	-0.44884		8.8952	0.054932		22.388	0.25334		22.388	-0.04374		8.9141	-0.038484		8.9141	-2.0523e-15		22.538	-0.23559		22.538	0.0092335
	8.9002	-0.4195		8.9002	0.059913		22.393	0.26742		22.393	-0.041353		8.9191	-0.038484		8.9191	-2.5806e-15		22.543	-0.21079		22.543	0.0097794
	8.9052	-0.4195		8.9052	0.065228		22.398	0.33779		22.398	-0.039078		8.9241	-0.044277		8.9241	-2.7491e-15		22.548	-0.21256		22.548	0.01035
	8.9102	-0.4195		8.9102	0.070886		22.403	0.33779		22.403	-0.036913		8.9291	-0.05007		8.9291	-3.8157e-15		22.553	-0.21256		22.553	0.010946
	8.9152	-0.4195		8.9152	0.076896		22.408	0.19704		22.408	-0.034852		8.9341	-0.057932		8.9341	-3.2526e-15		22.558	-0.21256		22.558	0.011569
	8.9202	-0.4195		8.9202	0.083265		22.413	0.3026		22.413	-0.032891		8.9391	-0.057932		8.9391	-1.7446e-15		22.563	-0.21256		22.563	0.012218
	8.9252	-0.4195		8.9252	0.089997		22.418	0.55595		22.418	-0.031028		8.9441	-0.05007		8.9441	-2.3627e-15		22.568	-0.21256		22.568	0.012894
	8.9302	-0.42684		8.9302	0.097094		22.423	0.80225		22.423	-0.029257		8.9491	-0.040139		8.9491	-2.885e-15		22.573	-0.21433		22.573	0.013598
	8.9352	-0.45471		8.9352	0.10456		22.428	1.1189		22.428	-0.027575		8.9541	-0.03807		8.9541	-2.174e-15		22.578	-0.2161		22.578	0.01433
	8.9402	-0.45471		8.9402	0.11239		22.433	1.4426		22.433	-0.025979		8.9591	-0.037656		8.9591	-1.7222e-15		22.583	-0.2161		22.583	0.015091
	8.9452	-0.45471		8.9452	0.12058		22.438	1.513		22.438	-0.024464		8.9641	-0.033932		8.9641	-1.8038e-15		22.588	-0.23204		22.588	0.01588
	8.9502	-0.45471		8.9502	0.12913		22.443	1.5764		22.443	-0.023027		8.9691	-0.03269		8.9691	-2.135e-15		22.593	-0.25684		22.593	0.016699
	8.9552	-0.45471		8.9552	0.13802		22.448	1.6749		22.448	-0.021666		8.9741	-0.037656		8.9741	-3.1933e-15		22.598	-0.2409		22.598	0.017547
	8.9602	-0.43417		8.9602	0.14724		22.453	1.6467		22.453	-0.020376		8.9791	-0.037656		8.9791	-2.8022e-15		22.603	-0.2161		22.603	0.018425
	8.9652	-0.4195		8.9652	0.15678		22.458	1.513		22.458	-0.019155		8.9841	-0.037656		8.9841	-1.8845e-15		22.608	-0.21787		22.608	0.019332
	8.9702	-0.4195		8.9702	0.16662		22.463	1.513		22.463	-0.017998		8.9891	-0.037242		8.9891	-1.7397e-15		22.613	-0.21787		22.613	0.020269
	8.9752	-0.39897		8.9752	0.17673		22.468	1.2315		22.468	-0.016905		8.9941	-0.037656		8.9941	-8.728e-16		22.618	-0.21787		22.618	0.021236
	8.9802	-0.35643		8.9802	0.18709		22.473	1.0063		22.473	-0.015871		8.9991	-0.037656		8.9991	-1.5419e-16		22.623	-0.21787		22.623	0.022233
	8.9852	-0.34323		8.9852	0.19766		22.478	0.80225		22.478	-0.014894		9.0041	-0.037656		9.0041	-1.2064e-15		22.628	-0.2161		22.628	0.023259
	8.9902	-0.30803		8.9902	0.20842		22.483	0.66854		22.483	-0.01397		9.0091	-0.03807		9.0091	-4.5767e-16		22.633	-0.21433		22.633	0.024314
	8.9952	-0.27282		8.9952	0.21932		22.488	0.66854		22.488	-0.013099		9.0141	-0.038484		9.0141	-1.2754e-15		22.638	-0.21256		22.638	0.025399
	9.0002	-0.24495		9.0002	0.23033		22.493	0.70373		22.493	-0.012276		9.0191	-0.036828		9.0191	6.0694e-16		22.643	-0.21256		22.643	0.026512
	9.0052	-0.24495		9.0052	0.24139		22.498	0.83744		22.498	-0.011501		9.0241	-0.028552		9.0241	-1.6568e-16		22.648	-0.21256		22.648	0.027652
	9.0102	-0.24495		9.0102	0.25246		22.503	0.75299		22.503	-0.010769		9.0291	-0.024414		9.0291	-1.111e-15		22.653	-0.26393		22.653	0.02882
	9.0152	-0.24495		9.0152	0.26349		22.508	0.66854		22.508	-0.01008		9.0341	-0.024414		9.0341	1.4101e-15		22.658	-0.29758		22.658	0.030015
	9.0202	-0.24495		9.0202	0.27441		22.513	0.64039		22.513	-0.0094307		9.0391	-0.028552		9.0391	1.0154e-15		22.663	-0.29758		22.663	0.031235
	9.0252	-0.24495		9.0252	0.28518		22.518	0.50669		22.518	-0.0088195		9.0441	-0.036414		9.0441	1.2028e-15		22.668	-0.29581		22.668	0.03248
	9.0302	-0.24495		9.0302	0.29572		22.523	0.50669		22.523	-0.0082444		9.0491	-0.038484		9.0491	3.5662e-17		22.673	-0.29581		22.673	0.033748
	9.0352	-0.24495		9.0352	0.30597		22.528	0.4715		22.528	-0.0077035		9.0541	-0.038484		9.0541	-4.2384e-16		22.678	-0.29581		22.678	0.035039
	9.0402	-0.24495		9.0402	0.31587		22.533	0.33779		22.533	-0.0071949		9.0591	-0.038897		9.0591	6.0285e-17		22.683	-0.29581		22.683	0.036351
	9.0452	-0.24495		9.0452	0.32534		22.538	0.26742		22.538	-0.0067171		9.0641	-0.038897		9.0641	4.1699e-16		22.688	-0.29581		22.688	0.037682
	9.0502	-0.24495		9.0502	0.33432		22.543	0.1689		22.543	-0.0062683		9.0691	-0.038484		9.0691	6.4277e-16		22.693	-0.30644		22.693	0.039032
	9.0552	-0.24495		9.0552	0.34273		22.548	0.098522		22.548	-0.005847		9.0741	-0.038484		9.0741	7.5872e-16		22.698	-0.33655		22.698	0.040398
	9.0602	-0.21562		9.0602	0.35051		22.553	0		22.553	-0.0054517		9.0791	-0.038484		9.0791	-1.5899e-15		22.703	-0.37198		22.703	0.041779
	9.0652	-0.18922		9.0652	0.35757		22.558	0.13371		22.558	-0.0050809		9.0841	-0.038484		9.0841	-1.5941e-15		22.708	-0.41095		22.708	0.043172
	9.0702	-0.17455		9.0702	0.36386		22.563	0.1689		22.563	-0.0047333		9.0891	-0.03807		9.0891	-3.234e-16		22.713	-0.42335		22.713	0.044576
	9.0752	-0.17455		9.0752	0.3693		22.568	0.1689		22.568	-0.0044077		9.0941	-0.03807		9.0941	-2.1264e-15		22.718	-0.42512		22.718	0.045989
	9.0802	-0.17455		9.0802	0.37383		22.573	0.1689		22.573	-0.0041026		9.0991	-0.038484		9.0991	-1.878e-15		22.723	-0.42689		22.723	0.047407
	9.0852	-0.17455		9.0852	0.37737		22.578	0.1689		22.578	-0.0038171		9.1041	-0.038484		9.1041	-7.2382e-16		22.728	-0.42689		22.728	0.048829
	9.0902	-0.17455		9.0902	0.37987		22.583	0.1689		22.583	-0.0035499		9.1091	-0.036414		9.1091	-1.6964e-15		22.733	-0.42866		22.733	0.050253
	9.0952	-0.15401		9.0952	0.38128		22.588	0.1689		22.588	-0.0033		9.1141	-0.028552		9.1141	-1.1156e-15		22.738	-0.46054		22.738	0.051675
	9.1002	-0.12761		9.1002	0.38153		22.593	0.1689		22.593	-0.0030664		9.1191	-0.030621		9.1191	-2.5021e-15		22.743	-0.47117		22.743	0.053092
	9.1052	-0.10561		9.1052	0.38058		22.598	0.1689		22.598	-0.0028481		9.1241	-0.028552		9.1241	-8.5922e-16		22.748	-0.47117		22.748	0.054503
	9.1102	-0.090941		9.1102	0.37838		22.603	0.28149		22.603	-0.0026443		9.1291	-0.028552		9.1291	-2.2108e-15		22.753	-0.47117		22.753	0.055903
	9.1152	-0.070406		9.1152	0.37491		22.608	0.3026		22.608	-0.002454		9.1341	-0.028966		9.1341	-1.9645e-15		22.758	-0.49597		22.758	0.05729
	9.1202	-0.061605		9.1202	0.37013		22.613	0.22519		22.613	-0.0022764		9.1391	-0.034759		9.1391	-1.9454e-15		22.763	-0.51191		22.763	0.058661
	9.1252	-0.026402		9.1252	0.36402		22.618	0.33779		22.618	-0.0021107		9.1441	-0.038897		9.1441	-1.9307e-15		22.768	-0.51191		22.768	0.060012
	9.1302	0		9.1302	0.35657		22.623	0.33779		22.623	-0.0019563		9.1491	-0.036414		9.1491	-3.0584e-15		22.773	-0.51368		22.773	0.06134
	9.1352	0		9.1352	0.34776		22.628	0.33779		22.628	-0.0018125		9.1541	-0.028966		9.1541	-3.1063e-15		22.778	-0.4818		22.778	0.062642
	9.1402	0.026402		9.1402	0.33761		22.633	0.33779		22.633	-0.0016784		9.1591	-0.028966		9.1591	-1.0603e-15		22.783	-0.44814		22.783	0.063914
	9.1452	0.035203		9.1452	0.32612		22.638	0.42224		22.638	-0.0015537		9.1641	-0.02938		9.1641	-9.1139e-16		22.788	-0.43043		22.788	0.065152
	9.1502	0.035203		9.1502	0.31331		22.643	0.4715		22.643	-0.0014376		9.1691	-0.02938		9.1691	-2.0055e-15		22.793	-0.43043		22.793	0.066353
	9.1552	0.035203		9.1552	0.29922		22.648	0.33779		22.648	-0.0013296		9.1741	-0.036828		9.1741	-2.119e-15		22.798	-0.43043		22.798	0.067514
	9.1602	0.035203		9.1602	0.28386		22.653	0.26742		22.653	-0.0012292		9.1791	-0.039311		9.1791	-1.2505e-15		22.803	-0.43043		22.803	0.06863
	9.1652	0.035203		9.1652	0.26731		22.658	0.056298		22.658	-0.0011359		9.1841	-0.031449		9.1841	-9.9933e-16		22.808	-0.43043		22.808	0.069699
	9.1702	0.044004		9.1702	0.24959		22.663	0		22.663	-0.0010493		9.1891	-0.02938		9.1891	-4.4297e-16		22.813	-0.40563		22.813	0.070715
	9.1752	0.070406		9.1752	0.23079		22.668	0		22.668	-0.00096882		9.1941	-0.02938		9.1941	-8.1078e-16		22.818	-0.38792		22.818	0.071677
	9.1802	0.070406		9.1802	0.21097		22.673	-0.056298		22.673	-0.00089415		9.1991	-0.028966		9.1991	-6.7167e-16		22.823	-0.38615		22.823	0.072579
	9.1852	0.044004		9.1852	0.1902		22.678	-0.1689		22.678	-0.0008249		9.2041	-0.026897		9.2041	-6.0772e-16		22.828	-0.38615		22.828	0.073419
	9.1902	0.044004		9.1902	0.16858		22.683	-0.070373		22.683	-0.00076069		9.2091	-0.018621		9.2091	1.6256e-15		22.833	-0.41449		22.833	0.074193
	9.1952	0.070406		9.1952	0.14619		22.688	0		22.688	-0.00070118		9.2141	-0.018621		9.2141	1.7179e-16		22.838	-0.40918		22.838	0.074897
	9.2002	0.070406		9.2002	0.12313		22.693	-0.035186		22.693	-0.00064605		9.2191	-0.018621		9.2191	3.2863e-16		22.843	-0.38792		22.843	0.075528
	9.2052	0.096808		9.2052	0.099506		22.698	-0.1689		22.698	-0.00059501		9.2241	-0.021931		9.2241	-1.5412e-15		22.848	-0.38792		22.848	0.076082
	9.2102	0.10561		9.2102	0.075421		22.703	-0.20408		22.703	-0.00054777		9.2291	-0.028552		9.2291	1.657e-15		22.853	-0.37198		22.853	0.076557
	9.2152	0.10561		9.2152	0.050984		22.708	-0.33779		22.708	-0.00050407		9.2341	-0.034759		9.2341	3.4446e-16		22.858	-0.34541		22.858	0.076948
	9.2202	0.10561		9.2202	0.026311		22.713	-0.33779		22.713	-0.00046366		9.2391	-0.038897		9.2391	2.8088e-15		22.863	-0.35426		22.863	0.077254
	9.2252	0.10561		9.2252	0.0015149		22.718	-0.33779		22.718	-0.00042631		9.2441	-0.044691		9.2441	3.994e-16		22.868	-0.38792		22.868	0.07747
	9.2302	0.10561		9.2302	-0.023288		22.723	-0.25334		22.723	-0.0003918		9.2491	-0.050484		9.2491	6.0137e-16		22.873	-0.38969		22.873	0.077595
	9.2352	0.10561		9.2352	-0.047983		22.728	-0.1689		22.728	-0.00035994		9.2541	-0.05876		9.2541	3.5896e-15		22.878	-0.42512		22.878	0.077625
	9.2402	0.079207		9.2402	-0.072454		22.733	-0.13371		22.733	-0.00033053		9.2591	-0.058346		9.2591	-1.2448e-16		22.883	-0.43043		22.883	0.077559
	9.2452	0.070406		9.2452	-0.096588		22.738	0		22.738	-0.00030339		9.2641	-0.058346		9.2641	2.6569e-15		22.888	-0.42866		22.888	0.077393
	9.2502	0.088008		9.2502	-0.12028		22.743	-0.1689		22.743	-0.00027837		9.2691	-0.057932		9.2691	4.3538e-16		22.893	-0.42866		22.893	0.077126
	9.2552	0.099742		9.2552	-0.14341		22.748	-0.33779		22.748	-0.0002553		9.2741	-0.057932		9.2741	1.6507e-15		22.898	-0.42689		22.898	0.076756
	9.2602	0.070406		9.2602	-0.16589		22.753	-0.33779		22.753	-0.00023405		9.2791	-0.057932		9.2791	1.8009e-15		22.903	-0.42689		22.903	0.076281
	9.2652	0.070406		9.2652	-0.18761		22.758	-0.33779		22.758	-0.00021447		9.2841	-0.057932		9.2841	2.6046e-16		22.908	-0.42689		22.908	0.0757
	9.2702	0.093875		9.2702	-0.20848		22.763	-0.33779		22.763	-0.00019645		9.2891	-0.051725		9.2891	3.8614e-16		22.913	-0.43397		22.913	0.075012
	9.2752	0.10561		9.2752	-0.22842		22.768	-0.36594		22.768	-0.00017987		9.2941	-0.048415		9.2941	2.1836e-15		22.918	-0.47649		22.918	0.074215
	9.2802	0.10561		9.2802	-0.24735		22.773	-0.50669		22.773	-0.00016462		9.2991	-0.048415		9.2991	-3.5509e-16		22.923	-0.50837		22.923	0.073309
	9.2852	0.10561		9.2852	-0.2652		22.778	-0.50669		22.778	-0.0001506		9.3041	-0.056277		9.3041	-2.9704e-16		22.928	-0.50837		22.928	0.072294
	9.2902	0.10561		9.2902	-0.2819		22.783	-0.43631		22.783	-0.00013772		9.3091	-0.057932		9.3091	-2.7072e-16		22.933	-0.50837		22.933	0.071169
	9.2952	0.099742		9.2952	-0.2974		22.788	-0.33779		22.788	-0.00012589		9.3141	-0.056277		9.3141	-2.1303e-15		22.938	-0.5066		22.938	0.069934
	9.3002	0.070406		9.3002	-0.31166		22.793	-0.33779		22.793	-0.00011502		9.3191	-0.048415		9.3191	2.0852e-15		22.943	-0.50483		22.943	0.06859
	9.3052	0.064539		9.3052	-0.32462		22.798	-0.33779		22.798	-0.00010505		9.3241	-0.048415		9.3241	1.2123e-16		22.948	-0.50128		22.948	0.067138
	9.3102	0.035203		9.3102	-0.33627		22.803	-0.36594		22.803	-9.5902e-05		9.3291	-0.048415		9.3291	4.9155e-16		22.953	-0.50128		22.953	0.065577
	9.3152	0.017602		9.3152	-0.34659		22.808	-0.50669		22.808	-8.7515e-05		9.3341	-0.048415		9.3341	-6.6887e-16		22.958	-0.50128		22.958	0.063911
	9.3202	0		9.3202	-0.35555		22.813	-0.50669		22.813	-7.9828e-05		9.3391	-0.048415		9.3391	-2.0648e-17		22.963	-0.50306		22.963	0.062139
	9.3252	0.007334		9.3252	-0.36317		22.818	-0.50669		22.818	-7.2786e-05		9.3441	-0.046346		9.3441	-7.5119e-16		22.968	-0.50483		22.968	0.060264
	9.3302	0.035203		9.3302	-0.36944		22.823	-0.30964		22.823	-6.6337e-05		9.3491	-0.038484		9.3491	-1.3848e-15		22.973	-0.5066		22.973	0.058289
	9.3352	0.048404		9.3352	-0.37437		22.828	-0.098522		22.828	-6.0435e-05		9.3541	-0.038484		9.3541	3.288e-16		22.978	-0.5066		22.978	0.056214
	9.3402	0.070406		9.3402	-0.378		22.833	0.056298		22.833	-5.5035e-05		9.3591	-0.038897		9.3591	-1.0759e-16		22.983	-0.5066		22.983	0.054043
	9.3452	0.070406		9.3452	-0.38034		22.838	0.1689		22.838	-5.0097e-05		9.3641	-0.038897		9.3641	2.5273e-16		22.988	-0.5066		22.988	0.05178
	9.3502	0.070406		9.3502	-0.38143		22.843	0.3026		22.843	-4.5582e-05		9.3691	-0.038897		9.3691	1.5781e-15		22.993	-0.5066		22.993	0.049426
	9.3552	0.070406		9.3552	-0.38131		22.848	0.50669		22.848	-4.1458e-05		9.3741	-0.039311		9.3741	1.8624e-15		22.998	-0.5066		22.998	0.046985
	9.3602	0.093875		9.3602	-0.38003		22.853	0.66854		22.853	-3.769e-05		9.3791	-0.031035		9.3791	4.8578e-17		23.003	-0.50837		23.003	0.044462
	9.3652	0.10561		9.3652	-0.37765		22.858	0.80929		22.858	-3.4251e-05		9.3841	-0.02938		9.3841	2.0983e-15		23.008	-0.50128		23.008	0.041859
	9.3702	0.12614		9.3702	-0.37421		22.863	0.83744		22.863	-3.1113e-05		9.3891	-0.024828		9.3891	4.6709e-15		23.013	-0.46232		23.013	0.039182
	9.3752	0.13935		9.3752	-0.36978		22.868	0.83744		22.868	-2.8251e-05		9.3941	-0.019862		9.3941	2.629e-16		23.018	-0.43043		23.018	0.036434
	9.3802	0.13935		9.3802	-0.36442		22.873	0.95004		22.873	-2.5641e-05		9.3991	-0.019862		9.3991	-1.5987e-15		23.023	-0.4322		23.023	0.03362
	9.3852	0.13935		9.3852	-0.35819		22.878	1.0767		22.878	-2.3263e-05		9.4041	-0.020276		9.4041	2.7524e-15		23.028	-0.4074		23.028	0.030746
	9.3902	0.13935		9.3902	-0.35118		22.883	1.1752		22.883	-2.1096e-05		9.4091	-0.020276		9.4091	4.2704e-15		23.033	-0.39146		23.033	0.027815
	9.3952	0.11881		9.3952	-0.34344		22.888	1.316		22.888	-1.9123e-05		9.4141	-0.020276		9.4141	2.1187e-15		23.038	-0.40918		23.038	0.024833
	9.4002	0.10561		9.4002	-0.33504		22.893	1.3441		22.893	-1.7328e-05		9.4191	-0.019862		9.4191	2.3033e-15		23.043	-0.43752		23.043	0.021805
	9.4052	0.10561		9.4052	-0.32606		22.898	1.3441		22.898	-1.5695e-05		9.4241	-0.025656		9.4241	2.7999e-15		23.048	-0.43752		23.048	0.018738
	9.4102	0.10561		9.4102	-0.31656		22.903	1.1752		22.903	-1.4209e-05		9.4291	-0.02938		9.4291	1.0706e-15		23.053	-0.43752		23.053	0.015635
	9.4152	0.10561		9.4152	-0.30662		22.908	1.0063		22.908	-1.2859e-05		9.4341	-0.028966		9.4341	2.8901e-15		23.058	-0.43752		23.058	0.012504
	9.4202	0.10561		9.4202	-0.2963		22.913	0.7741		22.913	-1.1633e-05		9.4391	-0.03269		9.4391	2.1795e-15		23.063	-0.43752		23.063	0.0093493
	9.4252	0.12614		9.4252	-0.28566		22.918	0.64039		22.918	-1.0519e-05		9.4441	-0.038484		9.4441	3.4375e-15		23.068	-0.43752		23.068	0.0061773
	9.4302	0.13935		9.4302	-0.27477		22.923	0.4715		22.923	-9.5077e-06		9.4491	-0.038484		9.4491	2.4758e-15		23.073	-0.43752		23.073	0.0029938
	9.4352	0.13935		9.4352	-0.26369		22.928	0.3026		22.928	-8.5901e-06		9.4541	-0.03807		9.4541	4.0105e-15		23.078	-0.43752		23.078	-0.00019522
	9.4402	0.13935		9.4402	-0.25247		22.933	0.084448		22.933	-7.7579e-06		9.4591	-0.03807		9.4591	3.3992e-15		23.083	-0.43752		23.083	-0.0033839
	9.4452	0.13935		9.4452	-0.24117		22.938	-0.035186		22.938	-7.0034e-06		9.4641	-0.03807		9.4641	3.0571e-15		23.088	-0.46232		23.088	-0.0065663
	9.4502	0.13935		9.4502	-0.22983		22.943	-0.23223		22.943	-6.3196e-06		9.4691	-0.031863		9.4691	2.7543e-15		23.093	-0.47649		23.093	-0.0097364
	9.4552	0.13935		9.4552	-0.2185		22.948	-0.33779		22.948	-5.7003e-06		9.4741	-0.022759		9.4741	1.5708e-15		23.098	-0.49951		23.098	-0.012889
	9.4602	0.13935		9.4602	-0.20722		22.953	-0.40113		22.953	-5.1395e-06		9.4791	-0.017793		9.4791	3.8765e-15		23.103	-0.51545		23.103	-0.016017
	9.4652	0.13935		9.4652	-0.19603		22.958	-0.50669		22.958	-4.632e-06		9.4841	-0.017793		9.4841	7.5967e-16		23.108	-0.51545		23.108	-0.019115
	9.4702	0.13935		9.4702	-0.18495		22.963	-0.50669		22.963	-4.1729e-06		9.4891	-0.017793		9.4891	5.4446e-15		23.113	-0.53848		23.113	-0.022178
	9.4752	0.13935		9.4752	-0.17403		22.968	-0.50669		22.968	-3.7577e-06		9.4941	-0.017793		9.4941	3.3153e-15		23.118	-0.55442		23.118	-0.0252
	9.4802	0.11001		9.4802	-0.16327		22.973	-0.50669		22.973	-3.3824e-06		9.4991	-0.017793		9.4991	3.7707e-15		23.123	-0.57214		23.123	-0.028176
	9.4852	0.08214		9.4852	-0.1527		22.978	-0.43631		22.978	-3.0434e-06		9.5041	-0.018207		9.5041	4.8567e-15		23.128	-0.58808		23.128	-0.031101
	9.4902	0.070406		9.4902	-0.14233		22.983	-0.13371		22.983	-2.7372e-06		9.5091	-0.018207		9.5091	2.883e-15		23.133	-0.55442		23.133	-0.033968
	9.4952	0.070406		9.4952	-0.13218		22.988	0		22.988	-2.4608e-06		9.5141	-0.018621		9.5141	3.8379e-15		23.138	-0.55442		23.138	-0.036774
	9.5002	0.070406		9.5002	-0.12224		22.993	0		22.993	-2.2114e-06		9.5191	-0.018621		9.5191	4.5341e-15		23.143	-0.55442		23.143	-0.039513
	9.5052	0.090941		9.5052	-0.11253		22.998	0.070373		22.998	-1.9864e-06		9.5241	-0.018621		9.5241	4.763e-15		23.148	-0.53848		23.148	-0.042182
	9.5102	0.10561		9.5102	-0.10304		23.003	0.26742		23.003	-1.7836e-06		9.5291	-0.018621		9.5291	4.8398e-15		23.153	-0.51545		23.153	-0.044775
	9.5152	0.12174		9.5152	-0.093772		23.008	0.42224		23.008	-1.6009e-06		9.5341	-0.018621		9.5341	5.0572e-15		23.158	-0.54557		23.158	-0.047288
	9.5202	0.13935		9.5202	-0.084709		23.013	0.64039		23.013	-1.4363e-06		9.5391	-0.018621		9.5391	5.3648e-15		23.163	-0.55442		23.163	-0.049718
	9.5252	0.13935		9.5252	-0.075846		23.018	0.90781		23.018	-1.288e-06		9.5441	-0.018621		9.5441	5.7942e-15		23.168	-0.52608		23.168	-0.052062
	9.5302	0.13935		9.5302	-0.06717		23.023	1.0063		23.023	-1.1546e-06		9.5491	-0.018621		9.5491	5.8385e-15		23.173	-0.51014		23.173	-0.054314
	9.5352	0.13935		9.5352	-0.058666		23.028	1.0063		23.028	-1.0346e-06		9.5541	-0.018621		9.5541	4.8825e-15		23.178	-0.4942		23.178	-0.056473
	9.5402	0.13935		9.5402	-0.050316		23.033	0.92189		23.033	-9.267e-07		9.5591	-0.019035		9.5591	3.3659e-15		23.183	-0.43575		23.183	-0.058536
	9.5452	0.13935		9.5452	-0.042105		23.038	0.73892		23.038	-8.297e-07		9.5641	-0.019449		9.5641	6.1633e-15		23.188	-0.40563		23.188	-0.060499
	9.5502	0.13935		9.5502	-0.034011		23.043	0.66854		23.043	-7.4254e-07		9.5691	-0.021518		9.5691	4.4731e-15		23.193	-0.33301		23.193	-0.062362
	9.5552	0.12174		9.5552	-0.026015		23.048	0.66854		23.048	-6.6426e-07		9.5741	-0.029794		9.5741	4.4113e-15		23.198	-0.30112		23.198	-0.06412
	9.5602	0.10561		9.5602	-0.018098		23.053	0.53483		23.053	-5.9399e-07		9.5791	-0.029794		9.5791	4.9274e-15		23.203	-0.30112		23.203	-0.065774
	9.5652	0.10561		9.5652	-0.010239		23.058	0.50669		23.058	-5.3094e-07		9.5841	-0.037656		9.5841	4.5189e-15		23.208	-0.30112		23.208	-0.067321
	9.5702	0.10561		9.5702	-0.0024201		23.063	0.4715		23.063	-4.7438e-07		9.5891	-0.040139		9.5891	4.0569e-15		23.213	-0.27455		23.213	-0.06876
	9.5752	0.11294		9.5752	0.0053777		23.068	0.33779		23.068	-4.2368e-07		9.5941	-0.040139		9.5941	3.6221e-15		23.218	-0.29758		23.218	-0.070091
	9.5802	0.13935		9.5802	0.013171		23.073	0.33779		23.073	-3.7824e-07		9.5991	-0.040139		9.5991	3.5085e-15		23.223	-0.29758		23.223	-0.071312
	9.5852	0.13054		9.5852	0.020974		23.078	0.33779		23.078	-3.3753e-07		9.6041	-0.040139		9.6041	1.7037e-15		23.228	-0.29758		23.228	-0.072424
	9.5902	0.10561		9.5902	0.028799		23.083	0.33779		23.083	-3.0108e-07		9.6091	-0.039725		9.6091	2.7222e-15		23.233	-0.31352		23.233	-0.073426
	9.5952	0.10561		9.5952	0.036657		23.088	0.3026		23.088	-2.6846e-07		9.6141	-0.039725		9.6141	2.3047e-15		23.238	-0.35426		23.238	-0.074318
	9.6002	0.10561		9.6002	0.044553		23.093	0.070373		23.093	-2.3927e-07		9.6191	-0.039311		9.6191	2.4492e-15		23.243	-0.37906		23.243	-0.075102
	9.6052	0.10561		9.6052	0.052491		23.098	-0.098522		23.098	-2.1317e-07		9.6241	-0.039311		9.6241	2.053e-15		23.248	-0.37906		23.248	-0.075777
	9.6102	0.10561		9.6102	0.06047		23.103	-0.1689		23.103	-1.8984e-07		9.6291	-0.045104		9.6291	2.3181e-15		23.253	-0.37906		23.253	-0.076345
	9.6152	0.10561		9.6152	0.068486		23.108	-0.33779		23.108	-1.6899e-07		9.6341	-0.048829		9.6341	3.345e-15		23.258	-0.37906		23.258	-0.076807
	9.6202	0.10561		9.6202	0.07653		23.113	-0.50669		23.113	-1.5037e-07		9.6391	-0.052553		9.6391	3.0384e-15		23.263	-0.37906		23.263	-0.077164
	9.6252	0.11148		9.6252	0.084589		23.118	-0.50669		23.118	-1.3374e-07		9.6441	-0.058346		9.6441	-1.4336e-15		23.268	-0.37906		23.268	-0.077419
	9.6302	0.13935		9.6302	0.092643		23.123	-0.50669		23.123	-1.1891e-07		9.6491	-0.057932		9.6491	1.8138e-15		23.273	-0.38792		23.273	-0.077572
	9.6352	0.13935		9.6352	0.10067		23.128	-0.40113		23.128	-1.0568e-07		9.6541	-0.057932		9.6541	1.0704e-15		23.278	-0.42157		23.278	-0.077627
	9.6402	0.13935		9.6402	0.10865		23.133	-0.1689		23.133	-9.3877e-08		9.6591	-0.057932		9.6591	-9.2836e-16		23.283	-0.42335		23.283	-0.077585
	9.6452	0.13935		9.6452	0.11654		23.138	0.098522		23.138	-8.3362e-08		9.6641	-0.057932		9.6641	1.8056e-15		23.288	-0.44992		23.288	-0.077449
	9.6502	0.13935		9.6502	0.12431		23.143	0.19704		23.143	-7.3993e-08		9.6691	-0.049656		9.6691	-8.7752e-16		23.293	-0.50128		23.293	-0.077221
	9.6552	0.16721		9.6552	0.13191		23.148	0.33779		23.148	-6.565e-08		9.6741	-0.044691		9.6741	4.7868e-16		23.298	-0.519		23.298	-0.076905
	9.6602	0.14815		9.6602	0.13931		23.153	0.28149		23.153	-5.8224e-08		9.6791	-0.03807		9.6791	8.8838e-16		23.303	-0.57214		23.303	-0.076503
	9.6652	0.13935		9.6652	0.14645		23.158	0.056298		23.158	-5.1617e-08		9.6841	-0.037656		9.6841	8.2415e-16		23.308	-0.59694		23.308	-0.076019
	9.6702	0.16281		9.6702	0.15328		23.163	-0.035186		23.163	-4.574e-08		9.6891	-0.046346		9.6891	7.6879e-16		23.313	-0.59694		23.313	-0.075455
	9.6752	0.17455		9.6752	0.15975		23.168	-0.25334		23.168	-4.0515e-08		9.6941	-0.056277		9.6941	7.3517e-16		23.318	-0.59871		23.318	-0.074815
	9.6802	0.17455		9.6802	0.1658		23.173	-0.20408		23.173	-3.5872e-08		9.6991	-0.057932		9.6991	3.2251e-15		23.323	-0.59694		23.323	-0.074102
	9.6852	0.17455		9.6852	0.17138		23.178	-0.19704		23.178	-3.1748e-08		9.7041	-0.057932		9.7041	2.4298e-15		23.328	-0.59694		23.328	-0.07332
	9.6902	0.17455		9.6902	0.17641		23.183	-0.33779		23.183	-2.8086e-08		9.7091	-0.057932		9.7091	7.3397e-16		23.333	-0.59694		23.333	-0.072472
	9.6952	0.18042		9.6952	0.18085		23.188	-0.45039		23.188	-2.4835e-08		9.7141	-0.057932		9.7141	1.6511e-15		23.338	-0.58808		23.338	-0.071562
	9.7002	0.19655		9.7002	0.18463		23.193	-0.50669		23.193	-2.1951e-08		9.7191	-0.057932		9.7191	2.6147e-15		23.343	-0.55442		23.343	-0.070594
	9.7052	0.20975		9.7052	0.18769		23.198	-0.50669		23.198	-1.9393e-08		9.7241	-0.057932		9.7241	1.9638e-15		23.348	-0.54734		23.348	-0.069571
	9.7102	0.20975		9.7102	0.18999		23.203	-0.43631		23.203	-1.7125e-08		9.7291	-0.057932		9.7291	1.7548e-15		23.353	-0.51191		23.353	-0.068496
	9.7152	0.20975		9.7152	0.19147		23.208	-0.1689		23.208	-1.5116e-08		9.7341	-0.057518		9.7341	3.5271e-16		23.358	-0.51191		23.358	-0.067374
	9.7202	0.20388		9.7202	0.19209		23.213	0		23.213	-1.3335e-08		9.7391	-0.057518		9.7391	2.514e-15		23.363	-0.51191		23.363	-0.066208
	9.7252	0.17455		9.7252	0.19179		23.218	0.035186		23.218	-1.1758e-08		9.7441	-0.057518		9.7441	1.1206e-15		23.368	-0.51191		23.368	-0.065002
	9.7302	0.16281		9.7302	0.19055		23.223	0.20408		23.223	-1.0361e-08		9.7491	-0.057518		9.7491	3.2183e-15		23.373	-0.51191		23.373	-0.06376
	9.7352	0.13935		9.7352	0.18833		23.228	0.33779		23.228	-9.1245e-09		9.7541	-0.057518		9.7541	1.6026e-15		23.378	-0.48888		23.378	-0.062484
	9.7402	0.13935		9.7402	0.18511		23.233	0.4715		23.233	-8.03e-09		9.7591	-0.057518		9.7591	7.8488e-16		23.383	-0.46409		23.383	-0.061179
	9.7452	0.13935		9.7452	0.18088		23.238	0.43631		23.238	-7.0614e-09		9.7641	-0.057518		9.7641	3.7095e-16		23.388	-0.43043		23.388	-0.059848
	9.7502	0.13935		9.7502	0.17564		23.243	0.3026		23.243	-6.204e-09		9.7691	-0.063312		9.7691	2.7185e-15		23.393	-0.43043		23.393	-0.058494
	9.7552	0.13935		9.7552	0.16937		23.248	0.070373		23.248	-5.4451e-09		9.7741	-0.062484		9.7741	1.1716e-15		23.398	-0.39678		23.398	-0.057121
	9.7602	0.14668		9.7602	0.1621		23.253	-0.070373		23.253	-4.773e-09		9.7791	-0.057518		9.7791	1.3522e-15		23.403	-0.35604		23.403	-0.055732
	9.7652	0.17455		9.7652	0.15385		23.258	-0.33779		23.258	-4.1776e-09		9.7841	-0.057518		9.7841	-1.6021e-15		23.408	-0.34895		23.408	-0.054331
	9.7702	0.19215		9.7702	0.14464		23.263	-0.50669		23.263	-3.6496e-09		9.7891	-0.057518		9.7891	3.5884e-17		23.413	-0.34895		23.413	-0.052919
	9.7752	0.20975		9.7752	0.13452		23.268	-0.57002		23.268	-3.1809e-09		9.7941	-0.057518		9.7941	-5.8203e-16		23.418	-0.34895		23.418	-0.051501
	9.7802	0.20975		9.7802	0.12354		23.273	-0.7741		23.273	-2.7642e-09		9.7991	-0.057518		9.7991	-1.5034e-16		23.423	-0.35604		23.423	-0.050079
	9.7852	0.20975		9.7852	0.11176		23.278	-0.83744		23.278	-2.3929e-09		9.8041	-0.057518		9.8041	7.4024e-16		23.428	-0.36489		23.428	-0.048655
	9.7902	0.20975		9.7902	0.099236		23.283	-0.83744		23.283	-2.061e-09		9.8091	-0.065794		9.8091	-2.6354e-15		23.433	-0.36489		23.433	-0.047233
	9.7952	0.20975		9.7952	0.086053		23.288	-0.87262		23.288	-1.7634e-09		9.8141	-0.067863		9.8141	-2.0392e-15		23.438	-0.39855		23.438	-0.045815
	9.8002	0.20975		9.8002	0.07229		23.293	-0.943		23.293	-1.4951e-09		9.8191	-0.067863		9.8191	-5.6239e-16		23.443	-0.4322		23.443	-0.044404
	9.8052	0.20975		9.8052	0.058036		23.298	-0.70373		23.298	-1.2519e-09		9.8241	-0.067863		9.8241	-3.9138e-15		23.448	-0.4322		23.448	-0.043001
	9.8102	0.20975		9.8102	0.043385		23.303	-0.50669		23.303	-1.0298e-09		9.8291	-0.067863		9.8291	-1.8197e-15		23.453	-0.43043		23.453	-0.041609
	9.8152	0.20975		9.8152	0.028436		23.308	-0.36594		23.308	-8.2505e-10		9.8341	-0.067863		9.8341	-3.9938e-16		23.458	-0.43043		23.458	-0.04023
	9.8202	0.20975		9.8202	0.013289		23.313	-0.23223		23.313	-6.343e-10		9.8391	-0.068277		9.8391	-1.8484e-16		23.463	-0.4322		23.463	-0.038866
	9.8252	0.20975		9.8252	-0.0019504		23.318	-0.1689		23.318	-4.5438e-10		9.8441	-0.068277		9.8441	-8.3684e-16		23.468	-0.4322		23.468	-0.037518
	9.8302	0.20975		9.8302	-0.017178		23.323	-0.23223		23.323	-2.8226e-10		9.8491	-0.068277		9.8491	-2.9063e-15		23.473	-0.4322		23.473	-0.036189
	9.8352	0.20975		9.8352	-0.032289		23.328	-0.25334		23.328	-1.1506e-10		9.8541	-0.068277		9.8541	-8.5066e-17		23.478	-0.4322		23.478	-0.03488
	9.8402	0.20975		9.8402	-0.04718		23.333	-0.1689		23.333	5.0038e-11		9.8591	-0.061656		9.8591	-2.4447e-15		23.483	-0.4322		23.483	-0.033592
	9.8452	0.23762		9.8452	-0.06175		23.338	-0.070373		23.338	2.1583e-10		9.8641	-0.058346		9.8641	-1.3873e-15		23.488	-0.43043		23.488	-0.032326
	9.8502	0.25229		9.8502	-0.075902		23.343	0.13371		23.343	3.851e-10		9.8691	-0.05876		9.8691	-1.7352e-15		23.493	-0.42866		23.493	-0.031084
	9.8552	0.28016		9.8552	-0.089544		23.348	0.36594		23.348	5.6067e-10		9.8741	-0.05876		9.8741	-1.9334e-15		23.498	-0.42866		23.498	-0.029867
	9.8602	0.28016		9.8602	-0.10259		23.353	0.50669		23.353	7.455e-10		9.8791	-0.065381		9.8791	-2.3402e-15		23.503	-0.42866		23.503	-0.028676
	9.8652	0.28016		9.8652	-0.11496		23.358	0.50669		23.358	9.4265e-10		9.8841	-0.076553		9.8841	-2.1738e-15		23.508	-0.42866		23.508	-0.027511
	9.8702	0.28016		9.8702	-0.12657		23.363	0.43631		23.363	1.1554e-09		9.8891	-0.075312		9.8891	-2.2214e-15		23.513	-0.42866		23.513	-0.026374
	9.8752	0.28016		9.8752	-0.13738		23.368	0.33779		23.368	1.3871e-09		9.8941	-0.065381		9.8941	-2.1919e-15		23.518	-0.42866		23.518	-0.025264
	9.8802	0.28016		9.8802	-0.14731		23.373	0.33779		23.373	1.6417e-09		9.8991	-0.058346		9.8991	-2.1152e-15		23.523	-0.42866		23.523	-0.024184
	9.8852	0.28016		9.8852	-0.15633		23.378	0.33779		23.378	1.9232e-09		9.9041	-0.058346		9.9041	-2.486e-15		23.528	-0.42689		23.528	-0.023132
	9.8902	0.26842		9.8902	-0.16439		23.383	0.33779		23.383	2.236e-09		9.9091	-0.055449		9.9091	-3.9248e-15		23.533	-0.42689		23.533	-0.022109
	9.8952	0.24495		9.8952	-0.17148		23.388	0.33779		23.388	2.5853e-09		9.9141	-0.047587		9.9141	-1.4228e-15		23.538	-0.42689		23.538	-0.021116
	9.9002	0.23029		9.9002	-0.17756		23.393	0.33779		23.393	2.9764e-09		9.9191	-0.039311		9.9191	-2.2502e-15		23.543	-0.42689		23.543	-0.020153
	9.9052	0.20975		9.9052	-0.18264		23.398	0.40113		23.398	3.4154e-09		9.9241	-0.039311		9.9241	-3.6355e-16		23.548	-0.42512		23.548	-0.019219
	9.9102	0.23322		9.9102	-0.18671		23.403	0.60521		23.403	3.9091e-09		9.9291	-0.039311		9.9291	-1.822e-15		23.553	-0.42512		23.553	-0.018315
	9.9152	0.25816		9.9152	-0.18979		23.408	0.66854		23.408	4.4651e-09		9.9341	-0.039311		9.9341	-2.4443e-15		23.558	-0.42689		23.558	-0.017441
	9.9202	0.28016		9.9202	-0.19189		23.413	0.66854		23.413	5.0919e-09		9.9391	-0.039311		9.9391	6.3343e-16		23.563	-0.40918		23.563	-0.016597
	9.9252	0.29776		9.9252	-0.19304		23.418	0.64039		23.418	5.7988e-09		9.9441	-0.043449		9.9441	8.5811e-17		23.568	-0.38615		23.568	-0.015782
	9.9302	0.31536		9.9302	-0.19327		23.423	0.36594		23.423	6.5966e-09		9.9491	-0.049242		9.9491	-1.9236e-15		23.573	-0.34364		23.573	-0.014996
	9.9352	0.31536		9.9352	-0.19263		23.428	-0.035186		23.428	7.497e-09		9.9541	-0.054208		9.9541	-2.2871e-15		23.578	-0.32592		23.578	-0.014239
	9.9402	0.34323		9.9402	-0.19116		23.433	-0.36594		23.433	8.5132e-09		9.9591	-0.059174		9.9591	-8.7694e-16		23.583	-0.29935		23.583	-0.01351
	9.9452	0.37843		9.9452	-0.18891		23.438	-0.50669		23.438	9.6603e-09		9.9641	-0.061243		9.9641	-2.7696e-15		23.588	-0.29758		23.588	-0.01281
	9.9502	0.3843		9.9502	-0.18594		23.443	-0.50669		23.443	1.0955e-08		9.9691	-0.069105		9.9691	1.9949e-15		23.593	-0.29581		23.593	-0.012137
	9.9552	0.3843		9.9552	-0.18231		23.448	-0.36594		23.448	1.2416e-08		9.9741	-0.076967		9.9741	-1.7288e-15		23.598	-0.32061		23.598	-0.011491
	9.9602	0.42537		9.9602	-0.17808		23.453	-0.33779		23.453	1.4063e-08		9.9791	-0.079036		9.9791	-1.6429e-15		23.603	-0.33655		23.603	-0.010872
	9.9652	0.45471		9.9652	-0.17331		23.458	-0.33779		23.458	1.5922e-08		9.9841	-0.078622		9.9841	-1.0319e-15		23.608	-0.33655		23.608	-0.010279
	9.9702	0.45471		9.9702	-0.16807		23.463	-0.33779		23.463	1.8017e-08		9.9891	-0.078622		9.9891	-2.8058e-15		23.613	-0.36489		23.613	-0.0097112
	9.9752	0.45471		9.9752	-0.16243		23.468	-0.43631		23.468	2.0378e-08		9.9941	-0.078208		9.9941	-3.495e-15		23.618	-0.37906		23.618	-0.0091684
	9.9802	0.45471		9.9802	-0.15644		23.473	-0.50669		23.473	2.3038e-08		9.9991	-0.077795		9.9991	-2.0941e-15		23.623	-0.41272		23.623	-0.0086498
	9.9852	0.45471		9.9852	-0.15017		23.478	-0.50669		23.478	2.6033e-08		10.004	-0.077795		10.004	-5.2357e-15		23.628	-0.42866		23.628	-0.0081548
	9.9902	0.45471		9.9902	-0.14369		23.483	-0.50669		23.483	2.9405e-08		10.009	-0.067863		10.009	-3.9569e-15		23.633	-0.48003		23.633	-0.0076827
	9.9952	0.45471		9.9952	-0.13704		23.488	-0.50669		23.488	3.32e-08		10.014	-0.057932		10.014	-2.1536e-15		23.638	-0.5066		23.638	-0.0072329
	10	0.45471		10	-0.13029		23.493	-0.4715		23.493	3.7469e-08		10.019	-0.057932		10.019	-4.7223e-15		23.643	-0.4818		23.643	-0.0068046
	10.005	0.45471		10.005	-0.12349		23.498	-0.33779		23.498	4.2268e-08		10.024	-0.050898		10.024	-2.8463e-15		23.648	-0.43929		23.648	-0.0063972
	10.01	0.48257		10.01	-0.11669		23.503	-0.26742		23.503	4.7663e-08		10.029	-0.046346		10.029	-4.8288e-15		23.653	-0.42689		23.653	-0.00601
	10.015	0.48991		10.015	-0.10993		23.508	-0.22519		23.508	5.3723e-08		10.034	-0.038484		10.034	-4.5226e-15		23.658	-0.42866		23.658	-0.0056423
	10.02	0.46204		10.02	-0.10325		23.513	-0.33779		23.513	6.0529e-08		10.039	-0.03807		10.039	-4.9244e-15		23.663	-0.42866		23.663	-0.0052934
	10.025	0.45471		10.025	-0.096697		23.518	-0.4715		23.518	6.817e-08		10.044	-0.03807		10.044	-6.7701e-15		23.668	-0.43043		23.668	-0.0049626
	10.03	0.45471		10.03	-0.090293		23.523	-0.57002		23.523	7.6742e-08		10.049	-0.03807		10.049	-4.2809e-15		23.673	-0.4322		23.673	-0.0046493
	10.035	0.45471		10.035	-0.08407		23.528	-0.66854		23.528	8.6358e-08		10.054	-0.03807		10.054	-4.9701e-15		23.678	-0.42157		23.678	-0.0043528
	10.04	0.45471		10.04	-0.078053		23.533	-0.80225		23.533	9.7138e-08		10.059	-0.038484		10.059	-6.8098e-15		23.683	-0.39146		23.683	-0.0040723
	10.045	0.45471		10.045	-0.072262		23.538	-0.83744		23.538	1.0922e-07		10.064	-0.038484		10.064	-7.7124e-15		23.688	-0.39146		23.688	-0.0038073
	10.05	0.45471		10.05	-0.066713		23.543	-0.7741		23.543	1.2275e-07		10.069	-0.038484		10.069	-6.7593e-15		23.693	-0.38969		23.693	-0.0035571
	10.055	0.46204		10.055	-0.061418		23.548	-0.7741		23.548	1.379e-07		10.074	-0.03269		10.074	-9.0583e-15		23.698	-0.38792		23.698	-0.0033211
	10.06	0.48991		10.06	-0.056388		23.553	-0.83744		23.553	1.5486e-07		10.079	-0.028552		10.079	-6.4757e-15		23.703	-0.38615		23.703	-0.0030986
	10.065	0.50311		10.065	-0.051629		23.558	-0.90781		23.558	1.7384e-07		10.084	-0.028552		10.084	-7.4183e-15		23.708	-0.38615		23.708	-0.002889
[truncated: 21,993 more rows]
