# Supplementary material for: Slow magnetic relaxation in a europium(II) complex
Source: Nat Commun. 2024 Apr 8;15:3010. doi: 10.1038/s41467-024-46196-w (PMC11001981; doi:10.1038/s41467-024-46196-w)
Supplement: Supplementary file 3 — Source Data [file 41467_2024_46196_MOESM3_ESM.zip › Source_Data_Figure_3.xlsx]

## Sheet: Figure 3 Source Data
T^-1	tau		Ki''=F(v) 800 Oe	m1=f(f1)@t	1.9 K	m1=f(f1)@t	2.0 K	m1=f(f1)@t	2.1 K	m1=f(f1)@t	2.2 K	m1=f(f1)@t	2.3 K	m1=f(f1)@t	2.4 K	m1=f(f1)@t	2.5 K	m1=f(f1)@t	2.6 K	m1=f(f1)@t	2.7 K	m1=f(f1)@t	2.8 K	m1=f(f1)@t	2.9 K	m1=f(f1)@t	3.0 K	m1=f(f1)@t	3.1 K	m1=f(f1)@t	3.2 K	m1=f(f1)@t	3.3 K	m1=f(f1)@t	3.4 K	m1=f(f1)@t	3.50 K	m1=f(f1)@t	3.60 K	m1=f(f1)@t	3.70 K	m1=f(f1)@t	3.80 K	m1=f(f1)@t	3.90 K	m1=f(f1)@t	4.00 K	m1=f(f1)@t	4.20 K
0.526316	0.0001839			10	-0.0118275	10	-0.00739489	10	-0.0118191	10	-0.0196714	10	-0.0203015	10	-0.0260202	10	-0.0206125	10	-0.0305849	10	-0.0203387	10	-0.021642	10	-0.0236386	10	-0.0198382	10	-0.0111379	10	-0.015492	10	-0.0123708	10	-0.0195534	10	-0.0212279	10	-0.013037	10	-0.022355	10	-0.0158553	10	-0.0199585	10	-0.019785	10	-0.021844
0.5	0.000151834			10.9143	-0.00826468	10.9143	-0.0164134	10.9143	-0.0311693	10.9143	-0.0280553	10.9143	-0.0258051	10.9143	-0.0258182	10.9143	-0.0336868	10.9143	-0.0317016	10.9143	-0.0304898	10.9143	-0.0286731	10.9143	-0.0317707	10.9143	-0.0344173	10.9143	-0.0312044	10.9143	-0.0297272	10.9143	-0.0260893	10.9143	-0.0246861	10.9143	-0.033975	10.9143	-0.0300898	10.9143	-0.0264853	10.9143	-0.0309513	10.9143	-0.0328487	10.9143	-0.0190624	10.9143	-0.0248097
0.47619	0.000128034			11.911	-0.00341817	11.911	-0.015908	11.911	-0.0148528	11.911	-0.0214284	11.911	-0.0223995	11.911	-0.0197868	11.911	-0.0189669	11.911	-0.0218432	11.911	-0.0297359	11.911	-0.024724	11.911	-0.0309487	11.911	-0.0275095	11.911	-0.0263047	11.911	-0.0281387	11.911	-0.0263984	11.911	-0.0255778	11.911	-0.0336371	11.911	-0.027005	11.911	-0.0226134	11.911	-0.0237271	11.911	-0.0271284	11.911	-0.0241931	11.911	-0.0178549
0.454545	0.000109397			12.9991	-0.00412395	12.9991	-0.0127025	12.9991	-0.0162902	12.9991	-0.0172228	12.9991	-0.0255504	12.9991	-0.0152879	12.9991	-0.0179374	12.9991	-0.0244248	12.9991	-0.0271312	12.9991	-0.0253222	12.9991	-0.0264551	12.9991	-0.0265092	12.9991	-0.0288113	12.9991	-0.0232715	12.9991	-0.0279204	12.9991	-0.0296006	12.9991	-0.0275053	12.9991	-0.0252467	12.9991	-0.0262044	12.9991	-0.0198061	12.9991	-0.0228769	12.9991	-0.0213108	12.9991	-0.0192295
0.434783	9.46551e-05			14.1871	0.00997976	14.1871	-0.0107401	14.1871	-0.0112449	14.1871	-0.0202069	14.1871	-0.0148724	14.1871	-0.0205092	14.1871	-0.0197801	14.1871	-0.0231812	14.1871	-0.0274247	14.1871	-0.0235114	14.1871	-0.0245096	14.1871	-0.0237782	14.1871	-0.0265626	14.1871	-0.0252493	14.1871	-0.0267527	14.1871	-0.0248623	14.1871	-0.0249178	14.1871	-0.0208211	14.1871	-0.023605	14.1871	-0.0248766	14.1871	-0.0245726	14.1871	-0.0187173	14.1871	-0.0177519
0.416667	8.28425e-05			15.4837	0.0118058	15.4837	-0.00344094	15.4837	-0.00546367	15.4837	-0.0120931	15.4837	-0.0170815	15.4837	-0.0179569	15.4837	-0.0160035	15.4837	-0.0141521	15.4837	-0.0244976	15.4837	-0.0229113	15.4837	-0.0237367	15.4837	-0.020432	15.4837	-0.0217904	15.4837	-0.0202178	15.4837	-0.0230315	15.4837	-0.0242565	15.4837	-0.0263708	15.4837	-0.024342	15.4837	-0.0257916	15.4837	-0.0204476	15.4837	-0.0224545	15.4837	-0.0215331	15.4837	-0.0217771
0.4	7.33155e-05			16.8977	0.0155235	16.8977	0.00668827	16.8977	-0.00321842	16.8977	-0.00411402	16.8977	-0.0103338	16.8977	-0.0128415	16.8977	-0.0185867	16.8977	-0.0176272	16.8977	-0.020809	16.8977	-0.0211746	16.8977	-0.0195867	16.8977	-0.0220676	16.8977	-0.0241549	16.8977	-0.0178972	16.8977	-0.0208847	16.8977	-0.0217091	16.8977	-0.0206393	16.8977	-0.0231139	16.8977	-0.0232221	16.8977	-0.019621	16.8977	-0.0231258	16.8977	-0.0225349	16.8977	-0.0151569
0.384615	6.5597e-05			18.4432	0.0244951	18.4432	0.0129394	18.4432	0.0018458	18.4432	-0.00347392	18.4432	-0.00915278	18.4432	-0.0100665	18.4432	-0.0105288	18.4432	-0.0137966	18.4432	-0.0138363	18.4432	-0.0185864	18.4432	-0.0202068	18.4432	-0.0153135	18.4432	-0.0178023	18.4432	-0.0179054	18.4432	-0.0222893	18.4432	-0.0165711	18.4432	-0.0185756	18.4432	-0.0210859	18.4432	-0.0224027	18.4432	-0.0214894	18.4432	-0.0195255	18.4432	-0.0175727	18.4432	-0.0202525
0.37037	5.92171e-05			20.1277	0.0308051	20.1277	0.0208752	20.1277	0.00986303	20.1277	0.00224849	20.1277	6.19789e-05	20.1277	-0.00335359	20.1277	-0.00678647	20.1277	-0.00949022	20.1277	-0.00627754	20.1277	-0.0155263	20.1277	-0.0152609	20.1277	-0.0174954	20.1277	-0.013161	20.1277	-0.0195013	20.1277	-0.0130584	20.1277	-0.0156317	20.1277	-0.0203852	20.1277	-0.0170811	20.1277	-0.0189655	20.1277	-0.0178455	20.1277	-0.0187869	20.1277	-0.0163196	20.1277	-0.0167076
0.357143	5.35696e-05			21.9669	0.0390833	21.9669	0.0285211	21.9669	0.0146043	21.9669	0.00599956	21.9669	0.00354974	21.9669	-0.00340102	21.9669	-0.00569325	21.9669	-0.00866259	21.9669	-0.00646683	21.9669	-0.0123845	21.9669	-0.0111744	21.9669	-0.0144957	21.9669	-0.0140888	21.9669	-0.0103529	21.9669	-0.00987602	21.9669	-0.0168271	21.9669	-0.0147804	21.9669	-0.0138714	21.9669	-0.0116553	21.9669	-0.0158476	21.9669	-0.0145192	21.9669	-0.0120493	21.9669	-0.0182264
0.344828	4.87999e-05			23.9739	0.0496896	23.9739	0.0331438	23.9739	0.0229114	23.9739	0.016704	23.9739	0.00595605	23.9739	0.00220694	23.9739	-0.00206907	23.9739	-0.00538787	23.9739	-0.00723013	23.9739	-0.00859259	23.9739	-0.00955265	23.9739	-0.0111712	23.9739	-0.0100128	23.9739	-0.00894347	23.9739	-0.00820561	23.9739	-0.0107924	23.9739	-0.0133745	23.9739	-0.0121003	23.9739	-0.0150207	23.9739	-0.0137873	23.9739	-0.0155436	23.9739	-0.0154645	23.9739	-0.0122934
0.333333	4.46736e-05			26.165	0.0565016	26.165	0.0414693	26.165	0.0272846	26.165	0.0198401	26.165	0.0127618	26.165	0.00670225	26.165	0.00366808	26.165	-0.00109258	26.165	-0.0024015	26.165	-0.00476607	26.165	-0.00555445	26.165	-0.00782495	26.165	-0.00840979	26.165	-0.00367621	26.165	-0.00510821	26.165	-0.0108564	26.165	-0.00884907	26.165	-0.01037	26.165	-0.0138761	26.165	-0.0120286	26.165	-0.0111428	26.165	-0.0122853	26.165	-0.0121671
0.322581	4.11215e-05			28.5559	0.0677093	28.5559	0.0499079	28.5559	0.0359907	28.5559	0.0249999	28.5559	0.0161752	28.5559	0.0126772	28.5559	0.00611543	28.5559	0.00413403	28.5559	0.00238928	28.5559	-0.000789405	28.5559	-0.00417259	28.5559	-0.00445889	28.5559	-0.00478251	28.5559	-0.00437191	28.5559	-0.0048361	28.5559	-0.00564653	28.5559	-0.00928262	28.5559	-0.00897826	28.5559	-0.00954742	28.5559	-0.00980509	28.5559	-0.00928307	28.5559	-0.0113799	28.5559	-0.0100187
0.3125	3.80531e-05			31.165	0.0773063	31.165	0.0560633	31.165	0.0420991	31.165	0.032101	31.165	0.0255906	31.165	0.0141931	31.165	0.0128106	31.165	0.00766551	31.165	0.00496368	31.165	0.00195915	31.165	-0.00168922	31.165	-0.00176978	31.165	-0.00259549	31.165	-0.00387797	31.165	-0.00356087	31.165	-0.00339112	31.165	-0.00584858	31.165	-0.0072561	31.165	-0.00688274	31.165	-0.00897415	31.165	-0.0106808	31.165	-0.00858338	31.165	-0.00913694
0.30303	3.5351e-05			34.013	0.0878112	34.013	0.0638671	34.013	0.0490313	34.013	0.0368928	34.013	0.0273542	34.013	0.0213936	34.013	0.0159067	34.013	0.0120692	34.013	0.00697969	34.013	0.00495643	34.013	0.00358788	34.013	0.0007442	34.013	-0.000389582	34.013	0.00171315	34.013	3.33301e-05	34.013	-0.00159878	34.013	-0.0020352	34.013	-0.00370813	34.013	-0.00702785	34.013	-0.00749876	34.013	-0.00819531	34.013	-0.00814411	34.013	-0.00758531
0.294118	3.29914e-05			37.1212	0.0988993	37.1212	0.0745589	37.1212	0.056179	37.1212	0.0429846	37.1212	0.0330193	37.1212	0.0247341	37.1212	0.0204094	37.1212	0.015453	37.1212	0.0121496	37.1212	0.00675224	37.1212	0.006808	37.1212	0.00494919	37.1212	0.0036611	37.1212	0.000624332	37.1212	0.00135611	37.1212	-0.000717977	37.1212	-0.00212167	37.1212	-0.00325217	37.1212	-0.00458226	37.1212	-0.00527115	37.1212	-0.00629886	37.1212	-0.0061375	37.1212	-0.00660058
0.285714	3.09045e-05			40.5126	0.107436	40.5126	0.0814644	40.5126	0.0633966	40.5126	0.0497477	40.5126	0.0391008	40.5126	0.0289463	40.5126	0.023614	40.5126	0.0187365	40.5126	0.0143669	40.5126	0.0112174	40.5126	0.00949591	40.5126	0.00616288	40.5126	0.00606791	40.5126	0.00301525	40.5126	0.00279806	40.5126	0.00202948	40.5126	0.000876613	40.5126	0.000388307	40.5126	-0.00262201	40.5126	-0.00298641	40.5126	-0.0025759	40.5126	-0.00447722	40.5126	-0.00601172
0.277778	2.90117e-05			44.2148	0.121116	44.2148	0.0914204	44.2148	0.0718819	44.2148	0.0564607	44.2148	0.0448379	44.2148	0.0364832	44.2148	0.028391	44.2148	0.021966	44.2148	0.0188603	44.2148	0.0155316	44.2148	0.010747	44.2148	0.00872874	44.2148	0.00672414	44.2148	0.00516782	44.2148	0.00441105	44.2148	0.00271049	44.2148	0.0031373	44.2148	0.00112021	44.2148	0.00142799	44.2148	-0.00193131	44.2148	-0.00188181	44.2148	-0.00197796	44.2148	-0.00267298
0.27027	2.73122e-05			48.2549	0.134079	48.2549	0.102244	48.2549	0.0816562	48.2549	0.0627131	48.2549	0.0505074	48.2549	0.0409465	48.2549	0.0326689	48.2549	0.0281668	48.2549	0.0230071	48.2549	0.0178964	48.2549	0.0155503	48.2549	0.0130105	48.2549	0.0105484	48.2549	0.00753086	48.2549	0.00807045	48.2549	0.00546123	48.2549	0.00345606	48.2549	0.00163789	48.2549	0.000717942	48.2549	0.00111772	48.2549	0.00184598	48.2549	-0.00140819	48.2549	-0.00225887
0.263158	2.58226e-05			52.665	0.146978	52.665	0.112504	52.665	0.0880261	52.665	0.0700807	52.665	0.0562099	52.665	0.0463966	52.665	0.0374936	52.665	0.0305638	52.665	0.0262175	52.665	0.0208768	52.665	0.0180984	52.665	0.01582	52.665	0.0126176	52.665	0.0104698	52.665	0.00978425	52.665	0.00635913	52.665	0.00563906	52.665	0.00428252	52.665	0.00371385	52.665	0.00162925	52.665	0.00143549	52.665	-0.000367527	52.665	-0.000493582
0.25641	2.44719e-05			57.4767	0.162404	57.4767	0.125526	57.4767	0.100312	57.4767	0.0782981	57.4767	0.0637738	57.4767	0.051737	57.4767	0.0426275	57.4767	0.0367347	57.4767	0.0302358	57.4767	0.0254361	57.4767	0.0209298	57.4767	0.017556	57.4767	0.0146064	57.4767	0.0128437	57.4767	0.010042	57.4767	0.0090597	57.4767	0.00808198	57.4767	0.00698292	57.4767	0.00441809	57.4767	0.00299787	57.4767	0.00119957	57.4767	0.00178175	57.4767	3.52128e-05
0.25	2.32325e-05			62.7288	0.179697	62.7288	0.139264	62.7288	0.108794	62.7288	0.087005	62.7288	0.0711073	62.7288	0.0587483	62.7288	0.0481674	62.7288	0.0404104	62.7288	0.0337797	62.7288	0.0297667	62.7288	0.0255487	62.7288	0.0198819	62.7288	0.0181634	62.7288	0.0153203	62.7288	0.013059	62.7288	0.0114406	62.7288	0.0100572	62.7288	0.00672637	62.7288	0.00661197	62.7288	0.00595639	62.7288	0.00460617	62.7288	0.00329969	62.7288	0.000690931
0.238095	2.10468e-05			68.4604	0.19667	68.4604	0.153645	68.4604	0.120676	68.4604	0.0965982	68.4604	0.0780826	68.4604	0.0644653	68.4604	0.0532517	68.4604	0.0452094	68.4604	0.0385708	68.4604	0.0329393	68.4604	0.0275172	68.4604	0.0246134	68.4604	0.0219027	68.4604	0.017297	68.4604	0.0151927	68.4604	0.0128648	68.4604	0.0106004	68.4604	0.00909532	68.4604	0.00809364	68.4604	0.00705801	68.4604	0.00538134	68.4604	0.00482978	68.4604	0.00330135
0.227273	1.92013e-05			74.7167	0.21543	74.7167	0.167809	74.7167	0.132506	74.7167	0.107211	74.7167	0.087193	74.7167	0.07151	74.7167	0.0594133	74.7167	0.050052	74.7167	0.0427425	74.7167	0.0376621	74.7167	0.0309528	74.7167	0.0280555	74.7167	0.0234155	74.7167	0.0198164	74.7167	0.0178014	74.7167	0.0152772	74.7167	0.0135166	74.7167	0.0111602	74.7167	0.0101983	74.7167	0.00887674	74.7167	0.00795698	74.7167	0.00644781	74.7167	0.00434718
0.21692	1.75616e-05			81.5438	0.236003	81.5438	0.18385	81.5438	0.14628	81.5438	0.117311	81.5438	0.0959158	81.5438	0.0796367	81.5438	0.0653383	81.5438	0.0547441	81.5438	0.0481123	81.5438	0.0405045	81.5438	0.0345837	81.5438	0.0298777	81.5438	0.0262049	81.5438	0.0231262	81.5438	0.0201989	81.5438	0.0176667	81.5438	0.0156312	81.5438	0.0131039	81.5438	0.0123828	81.5438	0.0106899	81.5438	0.00908448	81.5438	0.00804084	81.5438	0.00621926
0.208333	1.62293e-05			88.9953	0.256203	88.9953	0.200306	88.9953	0.160243	88.9953	0.129114	88.9953	0.105964	88.9953	0.0872788	88.9953	0.0723658	88.9953	0.0614545	88.9953	0.0528148	88.9953	0.0450468	88.9953	0.0391906	88.9953	0.033971	88.9953	0.0299345	88.9953	0.0252506	88.9953	0.023519	88.9953	0.0196387	88.9953	0.0179401	88.9953	0.0157466	88.9953	0.013639	88.9953	0.0126147	88.9953	0.0108961	88.9953	0.0102719	88.9953	0.00746257
				97.1277	0.278924	97.1277	0.218603	97.1277	0.174918	97.1277	0.141609	97.1277	0.115914	97.1277	0.0959357	97.1277	0.0805688	97.1277	0.0678673	97.1277	0.0576216	97.1277	0.0502641	97.1277	0.0425876	97.1277	0.0375932	97.1277	0.0324151	97.1277	0.0284997	97.1277	0.0259583	97.1277	0.0225441	97.1277	0.0197644	97.1277	0.0174552	97.1277	0.0159867	97.1277	0.013305	97.1277	0.0132375	97.1277	0.0116329	97.1277	0.00931888
				106	0.302706	106	0.237817	106	0.191117	106	0.155384	106	0.126502	106	0.104571	106	0.0886326	106	0.0745377	106	0.0644577	106	0.0552483	106	0.0481868	106	0.0410819	106	0.036429	106	0.0319634	106	0.0282019	106	0.0253724	106	0.0223196	106	0.0201746	106	0.0187059	106	0.0165844	106	0.0149728	106	0.0142629	106	0.011875
				115.69	0.32938	115.69	0.259502	115.69	0.208458	115.69	0.168421	115.69	0.139055	115.69	0.115361	115.69	0.0964442	115.69	0.0814776	115.69	0.0703666	115.69	0.0607858	115.69	0.0521849	115.69	0.0454142	115.69	0.0399978	115.69	0.0351768	115.69	0.0311479	115.69	0.0279208	115.69	0.0250438	115.69	0.0227099	115.69	0.0199653	115.69	0.0183634	115.69	0.0162931	115.69	0.0149456	115.69	0.012853
				126.26	0.356817	126.26	0.282261	126.26	0.226142	126.26	0.183821	126.26	0.151441	126.26	0.125456	126.26	0.105304	126.26	0.0896634	126.26	0.0774622	126.26	0.0660171	126.26	0.0574348	126.26	0.0498996	126.26	0.0433297	126.26	0.039145	126.26	0.0340183	126.26	0.0309537	126.26	0.0271811	126.26	0.0250554	126.26	0.0220286	126.26	0.0202583	126.26	0.0182878	126.26	0.0159391	126.26	0.0141547
				137.801	0.386005	137.801	0.304914	137.801	0.246375	137.801	0.200353	137.801	0.164814	137.801	0.137066	137.801	0.115036	137.801	0.0975316	137.801	0.0847532	137.801	0.0729712	137.801	0.0634138	137.801	0.0555589	137.801	0.0483836	137.801	0.0425347	137.801	0.0372564	137.801	0.0340884	137.801	0.0305772	137.801	0.0269276	137.801	0.0245745	137.801	0.0224132	137.801	0.0200595	137.801	0.0186863	137.801	0.0151349
				150.39	0.416673	150.39	0.330953	150.39	0.26758	150.39	0.217641	150.39	0.17914	150.39	0.149699	150.39	0.125388	150.39	0.106985	150.39	0.0926656	150.39	0.0800334	150.39	0.0694224	150.39	0.06089	150.39	0.0534377	150.39	0.0470266	150.39	0.0419584	150.39	0.037083	150.39	0.032878	150.39	0.0295258	150.39	0.0274527	150.39	0.0243318	150.39	0.022162	150.39	0.0201444	150.39	0.0172407
				164.13	0.448944	164.13	0.358299	164.13	0.290665	164.13	0.23659	164.13	0.195754	164.13	0.162823	164.13	0.136808	164.13	0.116826	164.13	0.101331	164.13	0.0872896	164.13	0.0757063	164.13	0.0659915	164.13	0.0582792	164.13	0.0513426	164.13	0.0456767	164.13	0.0411608	164.13	0.0365017	164.13	0.0329221	164.13	0.0294891	164.13	0.0270508	164.13	0.0242881	164.13	0.0225887	164.13	0.0190757
				179.13	0.482947	179.13	0.388005	179.13	0.314278	179.13	0.257345	179.13	0.212747	179.13	0.177253	179.13	0.149347	179.13	0.126906	179.13	0.110265	179.13	0.0953469	179.13	0.0829582	179.13	0.0722213	179.13	0.0634995	179.13	0.0564753	179.13	0.0500755	179.13	0.0448885	179.13	0.0396848	179.13	0.0359924	179.13	0.0327771	179.13	0.0297721	179.13	0.0267812	179.13	0.0251293	179.13	0.0205244
				195.5	0.517114	195.5	0.417955	195.5	0.34029	195.5	0.278422	195.5	0.23098	195.5	0.192743	195.5	0.162597	195.5	0.139051	195.5	0.119965	195.5	0.10388	195.5	0.0902245	195.5	0.0792131	195.5	0.0695881	195.5	0.0615847	195.5	0.0546731	195.5	0.0487709	195.5	0.0440447	195.5	0.0392043	195.5	0.035847	195.5	0.0323608	195.5	0.029583	195.5	0.026746	195.5	0.0224858
				213.36	0.554602	213.36	0.44999	213.36	0.366641	213.36	0.301993	213.36	0.249907	213.36	0.209635	213.36	0.176615	213.36	0.151158	213.36	0.130671	213.36	0.113493	213.36	0.0982189	213.36	0.086235	213.36	0.0760242	213.36	0.0674044	213.36	0.0595386	213.36	0.0532252	213.36	0.0480853	213.36	0.0434776	213.36	0.0390972	213.36	0.0353194	213.36	0.0320526	213.36	0.0296336	213.36	0.0248936
				232.859	0.591869	232.859	0.483254	232.859	0.39504	232.859	0.325875	232.859	0.270521	232.859	0.226948	232.859	0.192157	232.859	0.164275	232.859	0.14242	232.859	0.12313	232.859	0.10728	232.859	0.0936956	232.859	0.0826288	232.859	0.0731057	232.859	0.0650417	232.859	0.0577886	232.859	0.0521367	232.859	0.0471118	232.859	0.0426719	232.859	0.0383753	232.859	0.0348699	232.859	0.0319485	232.859	0.0270042
				254.13	0.630074	254.13	0.516108	254.13	0.425622	254.13	0.352125	254.13	0.293274	254.13	0.246024	254.13	0.208677	254.13	0.178078	254.13	0.154655	254.13	0.134076	254.13	0.116798	254.13	0.102015	254.13	0.0897818	254.13	0.0798276	254.13	0.0710384	254.13	0.063194	254.13	0.0570148	254.13	0.0511524	254.13	0.0462058	254.13	0.0419945	254.13	0.0385717	254.13	0.0352065	254.13	0.029638
				277.36	0.668591	277.36	0.551649	277.36	0.456695	277.36	0.379572	277.36	0.316745	277.36	0.266102	277.36	0.225788	277.36	0.193511	277.36	0.168511	277.36	0.145302	277.36	0.126828	277.36	0.111189	277.36	0.0978071	277.36	0.0866002	277.36	0.0771408	277.36	0.068775	277.36	0.0619503	277.36	0.0559149	277.36	0.0506011	277.36	0.0458648	277.36	0.0418921	277.36	0.038197	277.36	0.0322577
				302.7	0.704408	302.7	0.588309	302.7	0.488709	302.7	0.407693	302.7	0.340907	302.7	0.287819	302.7	0.244844	302.7	0.210038	302.7	0.18252	302.7	0.158159	302.7	0.137783	302.7	0.120851	302.7	0.106635	302.7	0.0943613	302.7	0.0841225	302.7	0.0749616	302.7	0.0673956	302.7	0.0608355	302.7	0.0551201	302.7	0.0498425	302.7	0.0455324	302.7	0.0416768	302.7	0.0351589
				330.36	0.74208	330.36	0.624533	330.36	0.521947	330.36	0.437239	330.36	0.367352	330.36	0.31085	330.36	0.264473	330.36	0.227092	330.36	0.197839	330.36	0.171571	330.36	0.149749	330.36	0.131445	330.36	0.11557	330.36	0.102495	330.36	0.0914575	330.36	0.0816254	330.36	0.0735358	330.36	0.0661236	330.36	0.0599544	330.36	0.0545632	330.36	0.04984	330.36	0.0455114	330.36	0.0385294
				360.55	0.778381	360.55	0.66034	360.55	0.555832	360.55	0.46824	360.55	0.39456	360.55	0.334645	360.55	0.28618	360.55	0.246034	360.55	0.214218	360.55	0.185941	360.55	0.162406	360.55	0.142568	360.55	0.125618	360.55	0.11156	360.55	0.0994002	360.55	0.0891113	360.55	0.0798849	360.55	0.0719315	360.55	0.0651899	360.55	0.0591567	360.55	0.0540538	360.55	0.0494466	360.55	0.0417577
				393.489	0.810421	393.489	0.695331	393.489	0.590611	393.489	0.500151	393.489	0.423444	393.489	0.360247	393.489	0.308416	393.489	0.265901	393.489	0.231738	393.489	0.201761	393.489	0.176083	393.489	0.154642	393.489	0.136517	393.489	0.121115	393.489	0.10778	393.489	0.0966693	393.489	0.0868156	393.489	0.0784757	393.489	0.0710089	393.489	0.0647219	393.489	0.059141	393.489	0.0537878	393.489	0.0454296
				429.45	0.842189	429.45	0.72889	429.45	0.624358	429.45	0.531992	429.45	0.453176	429.45	0.386775	429.45	0.3317	429.45	0.286599	429.45	0.250616	429.45	0.218168	429.45	0.190853	429.45	0.167788	429.45	0.148237	429.45	0.13146	429.45	0.117088	429.45	0.105005	429.45	0.0943148	429.45	0.0852248	429.45	0.0772546	429.45	0.070042	429.45	0.0640782	429.45	0.0584371	429.45	0.049215
				468.69	0.872645	468.69	0.761373	468.69	0.658158	468.69	0.564033	468.69	0.483313	468.69	0.41439	468.69	0.356915	468.69	0.309087	468.69	0.270376	468.69	0.235705	468.69	0.206073	468.69	0.181662	468.69	0.160483	468.69	0.14253	468.69	0.127081	468.69	0.113972	468.69	0.102399	468.69	0.092337	468.69	0.0835643	468.69	0.076208	468.69	0.0693991	468.69	0.063735	468.69	0.0536575
				511.52	0.89947	511.52	0.792624	511.52	0.690681	511.52	0.596503	511.52	0.513991	511.52	0.4424	511.52	0.382786	511.52	0.332379	511.52	0.29147	511.52	0.254593	511.52	0.223283	511.52	0.19655	511.52	0.173965	511.52	0.15442	511.52	0.137776	511.52	0.123502	511.52	0.111195	511.52	0.100397	511.52	0.0909121	511.52	0.0826755	511.52	0.0752029	511.52	0.069039	511.52	0.0582694
				558.26	0.917834	558.26	0.820399	558.26	0.721808	558.26	0.628573	558.26	0.544498	558.26	0.472261	558.26	0.409587	558.26	0.357287	558.26	0.313254	558.26	0.27449	558.26	0.240907	558.26	0.212673	558.26	0.188334	558.26	0.167412	558.26	0.149492	558.26	0.134156	558.26	0.120728	558.26	0.10903	558.26	0.0988731	558.26	0.0898447	558.26	0.0819969	558.26	0.0749516	558.26	0.0632778
				609.27	0.937472	609.27	0.846141	609.27	0.750772	609.27	0.659049	609.27	0.57533	609.27	0.50133	609.27	0.436986	609.27	0.382175	609.27	0.336648	609.27	0.295471	609.27	0.259843	609.27	0.229547	609.27	0.203633	609.27	0.181322	609.27	0.162133	609.27	0.145467	609.27	0.130741	609.27	0.118327	609.27	0.107191	609.27	0.0974929	609.27	0.0891349	609.27	0.0815254	609.27	0.0688096
				664.94	0.951167	664.94	0.867581	664.94	0.77739	664.94	0.688529	664.94	0.605663	664.94	0.530745	664.94	0.464575	664.94	0.408275	664.94	0.360771	664.94	0.317254	664.94	0.279923	664.94	0.247817	664.94	0.219734	664.94	0.195899	664.94	0.175367	664.94	0.157462	664.94	0.142014	664.94	0.128443	664.94	0.116391	664.94	0.105959	664.94	0.0965942	664.94	0.0885502	664.94	0.0746972
				725.7	0.956789	725.7	0.885739	725.7	0.8013	725.7	0.715669	725.7	0.634378	725.7	0.559858	725.7	0.492532	725.7	0.434563	725.7	0.385571	725.7	0.340088	725.7	0.300593	725.7	0.266744	725.7	0.237101	725.7	0.211666	725.7	0.189677	725.7	0.170433	725.7	0.153747	725.7	0.139062	725.7	0.126126	725.7	0.114924	725.7	0.104916	725.7	0.0960642	725.7	0.0811116
				792.02	0.962376	792.02	0.898934	792.02	0.821406	792.02	0.741224	792.02	0.662092	792.02	0.587814	792.02	0.520833	792.02	0.461322	792.02	0.410726	792.02	0.363442	792.02	0.322306	792.02	0.286548	792.02	0.255418	792.02	0.228599	792.02	0.204994	792.02	0.184234	792.02	0.166432	792.02	0.150671	792.02	0.136758	792.02	0.124532	792.02	0.113775	792.02	0.104249	792.02	0.0879667
				864.39	0.962964	864.39	0.907979	864.39	0.83825	864.39	0.763216	864.39	0.687269	864.39	0.615052	864.39	0.548026	864.39	0.488162	864.39	0.435878	864.39	0.387529	864.39	0.344632	864.39	0.307283	864.39	0.274305	864.39	0.245846	864.39	0.220969	864.39	0.198984	864.39	0.179832	864.39	0.163056	864.39	0.148128	864.39	0.134845	864.39	0.123438	864.39	0.112905	864.39	0.0955508
				943.37	0.958033	943.37	0.912883	943.37	0.850758	943.37	0.782264	943.37	0.710897	943.37	0.640053	943.37	0.574582	943.37	0.514488	943.37	0.461503	943.37	0.411906	943.37	0.367773	943.37	0.328693	943.37	0.294316	943.37	0.26412	943.37	0.237696	943.37	0.21454	943.37	0.194132	943.37	0.176159	943.37	0.160208	943.37	0.14616	943.37	0.133625	943.37	0.122669	943.37	0.10374
				1029.6	0.946899	1029.6	0.916745	1029.6	0.863571	1029.6	0.803032	1029.6	0.736204	1029.6	0.668243	1029.6	0.604764	1029.6	0.543587	1029.6	0.49008	1029.6	0.439116	1029.6	0.393449	1029.6	0.352896	1029.6	0.316863	1029.6	0.284951	1029.6	0.256868	1029.6	0.231729	1029.6	0.209892	1029.6	0.191505	1029.6	0.173413	1029.6	0.158424	1029.6	0.145188	1029.6	0.133414	1029.6	0.1129
				1123.7	0.933558	1123.7	0.910692	1123.7	0.864646	1123.7	0.81237	1123.7	0.751118	1123.7	0.688407	1123.7	0.625435	1123.7	0.566847	1123.7	0.513972	1123.7	0.462286	1123.7	0.415909	1123.7	0.374759	1123.7	0.33695	1123.7	0.30404	1123.7	0.275027	1123.7	0.248639	1123.7	0.225759	1123.7	0.20512	1123.7	0.187171	1123.7	0.171067	1123.7	0.156679	1123.7	0.143519	1123.7	0.122228
				1226.3	0.913533	1226.3	0.901309	1226.3	0.865037	1226.3	0.819221	1226.3	0.763494	1226.3	0.705281	1226.3	0.64633	1226.3	0.589959	1226.3	0.536889	1226.3	0.485737	1226.3	0.439266	1226.3	0.396798	1226.3	0.358299	1226.3	0.323962	1226.3	0.29333	1226.3	0.266606	1226.3	0.242369	1226.3	0.220543	1226.3	0.201042	1226.3	0.184119	1226.3	0.169325	1226.3	0.155854	1226.3	0.132092
				1338.4	0.892495	1338.4	0.885934	1338.4	0.861645	1338.4	0.822775	1338.4	0.773684	1338.4	0.720189	1338.4	0.665257	1338.4	0.610124	1338.4	0.558847	1338.4	0.50814	1338.4	0.461696	1338.4	0.419294	1338.4	0.379823	1338.4	0.344631	1338.4	0.313314	1338.4	0.284775	1338.4	0.259331	1338.4	0.236682	1338.4	0.216604	1338.4	0.198577	1338.4	0.182105	1338.4	0.167534	1338.4	0.142112
				1460.7	0.871411	1460.7	0.871603	1460.7	0.853099	1460.7	0.82205	1460.7	0.779418	1460.7	0.732014	1460.7	0.681	1460.7	0.629101	1460.7	0.579016	1460.7	0.530077	1460.7	0.483675	1460.7	0.440756	1460.7	0.401192	1460.7	0.365506	1460.7	0.332992	1460.7	0.303908	1460.7	0.277026	1460.7	0.253542	1460.7	0.232253	1460.7	0.212949	1460.7	0.196009	1460.7	0.180267	1460.7	0.153663
				1594.2	0.843777	1594.2	0.853282	1594.2	0.841491	1594.2	0.817967	1594.2	0.781495	1594.2	0.739656	1594.2	0.693573	1594.2	0.645154	1594.2	0.5983	1594.2	0.550134	1594.2	0.504918	1594.2	0.461911	1594.2	0.422168	1594.2	0.386204	1594.2	0.352898	1594.2	0.323079	1594.2	0.295293	1594.2	0.270933	1594.2	0.24852	1594.2	0.228386	1594.2	0.21032	1594.2	0.193866	1594.2	0.165967
				1739.8	0.815154	1739.8	0.829711	1739.8	0.82656	1739.8	0.809749	1739.8	0.780631	1739.8	0.744511	1739.8	0.703032	1739.8	0.658777	1739.8	0.613933	1739.8	0.568286	1739.8	0.524217	1739.8	0.48255	1739.8	0.442904	1739.8	0.406765	1739.8	0.372985	1739.8	0.342214	1739.8	0.314115	1739.8	0.288647	1739.8	0.2655	1739.8	0.244149	1739.8	0.225389	1739.8	0.208111	1739.8	0.178193
				1898.8	0.785179	1898.8	0.806571	1898.8	0.808312	1898.8	0.798299	1898.8	0.776048	1898.8	0.745466	1898.8	0.708909	1898.8	0.669146	1898.8	0.627116	1898.8	0.584239	1898.8	0.542001	1898.8	0.501456	1898.8	0.462438	1898.8	0.426347	1898.8	0.392297	1898.8	0.361516	1898.8	0.332853	1898.8	0.306553	1898.8	0.282808	1898.8	0.260812	1898.8	0.240977	1898.8	0.223106	1898.8	0.191783
				2072.3	0.753303	2072.3	0.78036	2072.3	0.788229	2072.3	0.783529	2072.3	0.767593	2072.3	0.742936	2072.3	0.711671	2072.3	0.675821	2072.3	0.637744	2072.3	0.597705	2072.3	0.557862	2072.3	0.518765	2072.3	0.480878	2072.3	0.444779	2072.3	0.41181	2072.3	0.380247	2072.3	0.351228	2072.3	0.324647	2072.3	0.299894	2072.3	0.27732	2072.3	0.256908	2072.3	0.238125	2072.3	0.205279
				2261.7	0.721683	2261.7	0.752084	2261.7	0.764768	2261.7	0.765318	2261.7	0.755442	2261.7	0.736194	2261.7	0.710175	2261.7	0.679317	2261.7	0.64504	2261.7	0.608421	2261.7	0.571034	2261.7	0.533669	2261.7	0.497238	2261.7	0.462392	2261.7	0.429272	2261.7	0.398115	2261.7	0.368866	2261.7	0.341901	2261.7	0.316854	2261.7	0.293794	2261.7	0.272718	2261.7	0.253122	2261.7	0.218948
				2468.3	0.691174	2468.3	0.721892	2468.3	0.739105	2468.3	0.745028	2468.3	0.740336	2468.3	0.726607	2468.3	0.706101	2468.3	0.679518	2468.3	0.649009	2468.3	0.616226	2468.3	0.581613	2468.3	0.546632	2468.3	0.512134	2468.3	0.478317	2468.3	0.446058	2468.3	0.415333	2468.3	0.386291	2468.3	0.359277	2468.3	0.33407	2468.3	0.3105	2468.3	0.288669	2468.3	0.268743	2468.3	0.233367
				2693.9	0.65889	2693.9	0.691348	2693.9	0.712178	2693.9	0.722703	2693.9	0.722553	2693.9	0.713888	2693.9	0.698257	2693.9	0.676294	2693.9	0.649996	2693.9	0.621034	2693.9	0.589683	2693.9	0.557505	2693.9	0.524376	2693.9	0.492575	2693.9	0.46146	2693.9	0.431494	2693.9	0.40287	2693.9	0.376131	2693.9	0.350752	2693.9	0.327179	2693.9	0.305089	2693.9	0.284565	2693.9	0.248103
				2940	0.626654	2940	0.660311	2940	0.68469	2940	0.698419	2940	0.702694	2940	0.698231	2940	0.687276	2940	0.669853	2940	0.647665	2940	0.622576	2940	0.594492	2940	0.5651	2940	0.534808	2940	0.504524	2940	0.475069	2940	0.446052	2940	0.418165	2940	0.391699	2940	0.366475	2940	0.342901	2940	0.32084	2940	0.300112	2940	0.262753
				3208.7	0.593654	3208.7	0.62902	3208.7	0.655238	3208.7	0.672464	3208.7	0.680221	3208.7	0.680129	3208.7	0.673425	3208.7	0.660335	3208.7	0.642178	3208.7	0.620951	3208.7	0.596382	3208.7	0.570091	3208.7	0.542322	3208.7	0.514213	3208.7	0.486193	3208.7	0.458767	3208.7	0.431673	3208.7	0.406015	3208.7	0.381381	3208.7	0.357941	3208.7	0.335779	3208.7	0.314966	3208.7	0.277249
				3501.9	0.562006	3501.9	0.597995	3501.9	0.624856	3501.9	0.645077	3501.9	0.656564	3501.9	0.660083	3501.9	0.65751	3501.9	0.64811	3501.9	0.633919	3501.9	0.61644	3501.9	0.59533	3501.9	0.571914	3501.9	0.547277	3501.9	0.521458	3501.9	0.49557	3501.9	0.469543	3501.9	0.443799	3501.9	0.419151	3501.9	0.395048	3501.9	0.371971	3501.9	0.350193	3501.9	0.329637	3501.9	0.291531
				3821.9	0.530606	3821.9	0.567183	3821.9	0.596124	3821.9	0.617489	3821.9	0.631437	3821.9	0.638304	3821.9	0.638939	3821.9	0.633459	3821.9	0.622707	3821.9	0.609033	3821.9	0.591388	3821.9	0.571271	3821.9	0.549424	3821.9	0.526087	3821.9	0.502221	3821.9	0.478191	3821.9	0.453917	3821.9	0.430266	3821.9	0.407242	3821.9	0.384884	3821.9	0.363411	3821.9	0.343154	3821.9	0.305119
				4171.1	0.501017	4171.1	0.536742	4171.1	0.566523	4171.1	0.589384	4171.1	0.605648	4171.1	0.615255	4171.1	0.619167	4171.1	0.6169	4171.1	0.609803	4171.1	0.599354	4171.1	0.584938	4171.1	0.568094	4171.1	0.549097	4171.1	0.528221	4171.1	0.506693	4171.1	0.48434	4171.1	0.46177	4171.1	0.439712	4171.1	0.417822	4171.1	0.396415	4171.1	0.375703	4171.1	0.355641	4171.1	0.318119
				4552.3	0.471722	4552.3	0.507006	4552.3	0.536916	4552.3	0.560688	4552.3	0.578837	4552.3	0.59076	4552.3	0.597499	4552.3	0.598261	4552.3	0.5942	4552.3	0.586975	4552.3	0.575842	4552.3	0.561883	4552.3	0.545801	4552.3	0.527878	4552.3	0.508649	4552.3	0.48853	4552.3	0.467914	4552.3	0.447356	4552.3	0.426797	4552.3	0.406475	4552.3	0.386627	4552.3	0.367303	4552.3	0.330744
				4968.2	0.443621	4968.2	0.478085	4968.2	0.507783	4968.2	0.532362	4968.2	0.551514	4968.2	0.565406	4968.2	0.574301	4968.2	0.577657	4968.2	0.576608	4968.2	0.572314	4968.2	0.564137	4968.2	0.553318	4968.2	0.539914	4968.2	0.524734	4968.2	0.50788	4968.2	0.490164	4968.2	0.471516	4968.2	0.452606	4968.2	0.433574	4968.2	0.414437	4968.2	0.395672	4968.2	0.377356	4968.2	0.342017
				5422.2	0.412138	5422.2	0.446002	5422.2	0.475933	5422.2	0.501314	5422.2	0.522076	5422.2	0.538067	5422.2	0.549056	5422.2	0.55509	5422.2	0.556643	5422.2	0.555487	5422.2	0.550338	5422.2	0.542571	5422.2	0.531818	5422.2	0.519238	5422.2	0.504969	5422.2	0.489736	5422.2	0.472848	5422.2	0.455383	5422.2	0.438705	5422.2	0.421021	5422.2	0.403393	5422.2	0.386105	5422.2	0.352223
				5917.7	0.388098	5917.7	0.420298	5917.7	0.449417	5917.7	0.474162	5917.7	0.495504	5917.7	0.51198	5917.7	0.524352	5917.7	0.531944	5917.7	0.535641	5917.7	0.53689	5917.7	0.534359	5917.7	0.528917	5917.7	0.520822	5917.7	0.511118	5917.7	0.498914	5917.7	0.485615	5917.7	0.471224	5917.7	0.456041	5917.7	0.4407	5917.7	0.424494	5917.7	0.408248	5917.7	0.391992	5917.7	0.359968
				6458.4	0.364524	6458.4	0.395334	6458.4	0.422934	6458.4	0.447667	6458.4	0.468409	6458.4	0.485956	6458.4	0.499382	6458.4	0.508547	6458.4	0.5139	6458.4	0.517054	6458.4	0.516912	6458.4	0.513674	6458.4	0.507965	6458.4	0.500352	6458.4	0.49085	6458.4	0.479727	6458.4	0.46733	6458.4	0.454201	6458.4	0.440189	6458.4	0.425715	6458.4	0.411274	6458.4	0.396225	6458.4	0.366202
				7048.6	0.341007	7048.6	0.370465	7048.6	0.397003	7048.6	0.421134	7048.6	0.441818	7048.6	0.4594	7048.6	0.473675	7048.6	0.484205	7048.6	0.491278	7048.6	0.49633	7048.6	0.497956	7048.6	0.496835	7048.6	0.493266	7048.6	0.487815	7048.6	0.480398	7048.6	0.47144	7048.6	0.461075	7048.6	0.449825	7048.6	0.437782	7048.6	0.424821	7048.6	0.411688	7048.6	0.397897	7048.6	0.370568
				7692.6	0.319468	7692.6	0.346795	7692.6	0.37276	7692.6	0.3956	7692.6	0.416251	7692.6	0.433834	7692.6	0.449121	7692.6	0.460198	7692.6	0.46897	7692.6	0.475223	7692.6	0.478223	7692.6	0.478977	7692.6	0.477209	7692.6	0.473879	7692.6	0.46867	7692.6	0.461388	7692.6	0.452855	7692.6	0.443794	7692.6	0.433621	7692.6	0.422161	7692.6	0.410694	7692.6	0.398134	7692.6	0.373276
				8395.6	0.297904	8395.6	0.323769	8395.6	0.348255	8395.6	0.370651	8395.6	0.390741	8395.6	0.408558	8395.6	0.423712	8395.6	0.435721	8395.6	0.445071	8395.6	0.452682	8395.6	0.457362	8395.6	0.45976	8395.6	0.459926	8395.6	0.458128	8395.6	0.454643	8395.6	0.449641	8395.6	0.442836	8395.6	0.435474	8395.6	0.426824	8395.6	0.417285	8395.6	0.407196	8395.6	0.396537	8395.6	0.374201
				9162.7	0.278069	9162.7	0.302213	9162.7	0.325777	9162.7	0.346557	9162.7	0.366344	9162.7	0.383827	9162.7	0.398918	9162.7	0.411371	9162.7	0.421504	9162.7	0.430141	9162.7	0.436048	9162.7	0.439605	9162.7	0.441246	9162.7	0.441544	9162.7	0.439492	9162.7	0.436287	9162.7	0.431022	9162.7	0.425319	9162.7	0.418414	9162.7	0.410391	9162.7	0.401693	9162.7	0.392644	9162.7	0.373023
				10000	0.259124	10000	0.281982	10000	0.303573	10000	0.323987	10000	0.34286	10000	0.359819	10000	0.374668	10000	0.387609	10000	0.398315	10000	0.407672	10000	0.414375	10000	0.419161	10000	0.422379	10000	0.423589	10000	0.423215	10000	0.421553	10000	0.417981	10000	0.413786	10000	0.408344	10000	0.401881	10000	0.395024	10000	0.387119	10000	0.370028
[truncated: 87 more columns]
